# Supplementary material for: Telehealth vs in-person education for enhancing self-care of ostomy patients (Self-Stoma): Protocol for a noninferiority, randomized, open-label, controlled trial
Source: PLoS One. 2024 Jun 26;19(6):e0303015. doi: 10.1371/journal.pone.0303015 (PMC11206953; doi:10.1371/journal.pone.0303015)
Supplement: S1 File — (XLSX) [file pone.0303015.s002.xlsx]

## Sheet: OSCI
NORD	ID	Tempo	OSTOMY SELF-CARE INDEX – OSCI© - INDICE DEL SELF-CARE PER PERSONE CON STOMIA©																																Punteggi totali
			SEZ A.1 Controllare che la placca e il sacchetto di raccolta siano adeguati alle proprie necessità	SEZ A.2 Controllare che la placca e il sacchetto di raccolta siano in buone condizioni prima dell’utilizzo	SEZ A.3 Al momento della sostituzione, rimuovere la placca e il sacchetto di raccolta dall’alto verso il basso	SEZ A.4 Lavare con acqua e sapone la stomia e la cute intorno alla stomia	SEZ A.5 Asciugare tamponando la cute intorno alla stomia	SEZ A.6 Adattare il foro della placca alla stomia	SEZ A.7 Applicare dal basso verso l’alto la placca e il sacchetto di raccolta facendo aderire il bordo inferiore della placca al bordo inferiore della stomia	SEZ A.8 Cambiare la placca e il sacchetto di raccolta secondo le informazioni ricevute	SEZ A.9 Mangiare e bere secondo le informazioni ricevute	SEZ B.10 Controllare eventuali fuoriuscite (feci o urine) dalla placca e dal sacchetto di raccolta	SEZ B.11 Controllare il riempimento del sacchetto di raccolta	SEZ B.12 Controllare la stomia	SEZ B.13 Controllare la cute intorno alla stomia	SEZ B.14 Controllare la quantità e le eventuali variazioni nelle feci e urine	SEZ B.15 Controllare se ciò che mangia e ciò che beve modifica feci e urine (feci troppo liquide/solide, urine concentrate)	SEZ B.16 Controllare il proprio peso corporeo	SEZ B.17 Controllare di possedere un numero sufficiente di placche e sacchetti di raccolta	SEZ C.18 L’ultima volta che ha avuto problemi alla stomia e/o alla cute intorno alla stomia…	SEZ C.19 Cambiare ciò che mangia o beve per far diminuire o scomparire il problema	SEZ C.20 Cambiare la modalità di gestione della stomia e della cute intorno alla stomia	SEZ C.21 Chiamare il suo stomaterapista / infermiere / medico per avere dei consigli	SEZ C.22 Parlare al suo stomaterapista / infermiere / medico del problema al prossimo controllo	SEZ D.23 Mantenere la sua stomia e cute intorno alla stomia in buone condizioni e senza problemi?	SEZ D.24 Seguire il piano di trattamento che le è stato dato per la gestione della sua stomia?	SEZ D.25 Persistere nel seguire il piano di trattamento che le è stato dato per la gestione della sua stomia anche se difficile?	SEZ D.26 Tenere routinariamente sotto controllo le condizioni della sua stomia e cute intorno alla stomia?	SEZ D.27 Persistere nel tenere sotto controllo le condizioni della sua stomia e della cute intorno alla stomia anche quando è difficile?	SEZ D.28 Quando si verificano, riconoscere i cambiamenti della sua stomia e della cute intorno alla stomia?	SEZ D.29 Valutare l’importanza dei problemi legati alla stomia e della cute intorno alla stomia?	SEZ D.30 Fare qualcosa per alleviare i problemi legati alla stomia e cute intorno alla stomia?	SEZ D.31 Persistere nel trovare un rimedio ai problemi legati alla stomia e cute intorno alla stomia anche quando è difficile?	SEZ D.32 Valutare se un rimedio funziona per i problemi legati alla stomia ed alla cute intorno alla stomia?	OSCI-A	OSCI-B	OSCI-C	OSCI-D
1	X.1	T0	5	5	4	4	4	5	4	4	4	5	5	4	4	3	2	2	2	NA					3	3	3	2	2	3	2	3	2	1	39	27	0	24
1	X.1	T1	4	4	4	4	3	4	4	3	4	4	5	4	3	3	2	2	3	1	1	3	3	3	3	3	3	2	2	2	2	3	1	1	34	26	11	22
1	X.1	T2	4	4	4	4	3	4	4	3	4	4	5	4	3	3	2	2	3	NA					4	4	4	3	3	3	3	3	2	2	34	26	0	31
1	X.1	T3	3	3	3	2	2	2	3	3	3	5	4	4	3	3	2	2	3	1	3	3	3	3	2	3	3	2	2	2	2	3	2	1	24	26	13	22
2	X.2	T0	3	3	3	3	3	3	3	3	3	5	4	4	3	3	2	2	2	NA					2	3	3	2	2	2	3	4	2	1	27	25	0	24
2	X.2	T1	3	3	3	2	2	3	3	3	3	5	4	4	3	3	2	2	2	NA					2	3	3	3	2	2	3	4	2	1	25	25	0	25
2	X.2	T2	4	4	3	3	3	4	3	5	5	4	5	4	3	4	2	2	2	NA					3	2	2	2	2	3	3	3	3	3	34	26	0	26
2	X.2	T3	4	4	3	3	3	4	3	5	5	4	5	4	3	4	2	2	2	NA					3	3	3	3	3	3	3	3	3	3	34	26	0	30
3	X.3	T0	5	5	4	4	4	4	4	4	3	4	5	5	5	5	5	4	5	1	1	1	3	3	5	4	4	4	3	3	3	3	3	3	37	38	9	35
3	X.3	T1	3	3	3	4	3	4	4	4	2	3	5	4	5	3	3	3	4	NA					4	4	5	3	3	2	2	4	4	2	30	30	0	33
3	X.3	T2	4	4	4	4	4	4	4	4	5	4	4	4	4	4	3	3	3	NA					4	4	4	4	3	3	2	4	3	2	37	29	0	33
3	X.3	T3	4	3	3	4	4	4	3	3	5	4	4	4	5	5	3	3	4	NA					5	4	4	3	3	2	3	3	3	2	33	32	0	32
4	X.4	T0	2	2	2	2	2	2	2	2	2	3	3	2	2	3	2	2	2	NA					1	2	2	2	2	2	2	2	2	2	18	19	0	19
4	X.4	T1	3	4	3	2	2	3	2	3	2	4	4	5	3	2	1	1	3	NA					1	2	2	2	2	1	2	2	3	1	24	23	0	18
4	X.4	T2	3	4	4	3	3	4	2	4	1	3	5	4	2	2	2	2	2	NA					2	2	3	2	3	1	3	1	3	1	28	22	0	21
4	X.4	T3	3	3	3	4	4	5	3	5	2	4	5	4	3	2	1	2	3	NA					1	1	2	2	2	2	2	1	2	2	32	24	0	17
5	X.5	T0	3	4	3	3	3	3	4	4	2	3	4	5	3	2	1	2	3	NA					3	2	2	3	3	3	3	1	2	2	29	23	0	24
5	X.5	T1	3	3	4	2	3	2	5	4	3	4	4	4	4	2	2	1	2	NA					4	3	2	4	4	4	4	1	3	2	29	23	0	31
5	X.5	T2	4	4	4	3	3	3	5	3	3	4	5	3	3	3	2	2	2	1	2	2	5	5	3	3	2	3	3	3	3	2	2	2	32	24	15	26
5	X.5	T3	4	5	4	3	3	3	5	3	3	3	4	4	3	4	3	2	2	NA					3	3	3	3	3	3	3	3	3	3	33	25	0	30
6	X.6	T0	3	4	3	3	2	3	5	4	2	4	3	5	3	1	1	1	3	NA					3	2	2	3	3	3	3	1	2	2	29	21	0	24
6	X.6	T1	3	3	2	2	3	3	4	3	3	3	3	4	3	2	2	2	3	NA					4	3	3	3	3	3	3	1	2	1	26	22	0	26
6	X.6	T2	3	3	3	3	2	2	3	3	3	3	2	3	3	3	1	2	3	NA					3	4	3	3	3	3	3	2	2	2	25	20	0	28
6	X.6	T3	3	3	2	3	3	3	3	3	3	3	3	3	3	3	2	2	2	NA					3	3	2	3	3	3	3	2	2	2	26	21	0	26
7	X.7	T0	5	5	4	4	4	5	4	4	4	5	5	4	4	3	2	2	2	NA					3	3	3	2	2	3	2	3	2	1	39	27	0	24
7	X.7	T1	4	4	4	4	3	4	4	3	4	4	5	4	3	3	2	2	3	NA					3	3	3	2	2	2	2	3	1	1	34	26	0	22
7	X.7	T2	4	4	4	4	3	4	4	3	4	4	5	4	3	3	2	2	3	NA					4	4	4	3	3	3	3	3	2	2	34	26	0	31
7	X.7	T3	3	3	3	2	2	2	3	3	3	5	4	4	3	3	2	2	3	1	3	3	3	3	2	3	3	2	2	2	2	3	2	1	24	26	13	22
8	X.8	T0	3	3	3	3	3	3	3	3	3	5	4	4	3	3	2	2	2	NA					2	3	3	2	2	2	3	4	2	1	27	25	0	24
8	X.8	T1	3	3	3	2	2	3	3	3	3	5	4	4	3	3	2	2	2	NA					2	3	3	3	2	2	3	4	2	1	25	25	0	25
8	X.8	T2	4	4	3	3	3	4	3	5	5	4	5	4	3	4	2	2	2	NA					3	2	2	2	2	3	3	3	3	3	34	26	0	26
8	X.8	T3	4	4	3	3	3	4	3	5	5	4	5	4	3	4	2	2	2	NA					3	3	3	3	3	3	3	3	3	3	34	26	0	30
9	X.9	T0	5	5	4	4	4	4	4	4	3	4	5	5	5	5	5	4	5	1	3	3	3	3	5	4	4	4	3	3	3	3	3	3	37	38	13	35
9	X.9	T1	3	3	3	4	3	4	4	4	2	3	5	4	5	3	3	3	4	NA					4	4	5	3	3	2	2	4	4	2	30	30	0	33
9	X.9	T2	4	4	4	4	4	4	4	4	5	4	4	4	4	4	3	3	3	NA					4	4	4	4	3	3	2	4	3	2	37	29	0	33
9	X.9	T3	4	3	3	4	4	4	3	3	5	4	4	4	5	5	3	3	4	NA					5	4	4	3	3	2	3	3	3	2	33	32	0	32
10	X.10	T0	2	2	2	2	2	2	2	2	2	3	3	2	2	3	2	2	2	NA					1	2	2	2	2	2	2	2	2	2	18	19	0	19
10	X.10	T1	3	4	3	2	2	3	2	3	2	4	4	5	3	2	1	1	3	NA					1	2	2	2	2	1	2	2	3	1	24	23	0	18
10	X.10	T2	3	4	4	3	3	4	2	4	1	3	5	4	2	2	2	2	2	NA					2	2	3	2	3	1	3	1	3	1	28	22	0	21
10	X.10	T3	3	3	3	4	4	5	3	5	2	4	5	4	3	2	1	2	3	NA					1	1	2	2	2	2	2	1	2	2	32	24	0	17
11	X.11	T0	3	4	3	3	3	3	4	4	2	3	4	5	3	2	1	2	3	3	3	3	4	3	3	2	2	3	3	3	3	1	2	2	29	23	16	24
11	X.11	T1	3	3	4	2	3	2	5	4	3	4	4	4	4	2	2	1	2	3	4	4	5	4	4	3	2	4	4	4	4	1	3	2	29	23	20	31
11	X.11	T2	4	4	4	3	3	3	5	3	3	4	5	3	3	3	2	2	2	NA					3	3	2	3	3	3	3	2	2	2	32	24	0	26
11	X.11	T3	4	5	4	3	3	3	5	3	3	3	4	4	3	4	3	2	2	NA					3	3	3	3	3	3	3	3	3	3	33	25	0	30
12	X.12	T0	3	4	3	3	2	3	5	4	2	4	3	5	3	1	1	1	3	NA					3	2	2	3	3	3	3	1	2	2	29	21	0	24
12	X.12	T1	3	3	2	2	3	3	4	3	3	3	3	4	3	2	2	2	3	NA					4	3	3	3	3	3	3	1	2	1	26	22	0	26
12	X.12	T2	3	3	3	3	2	2	3	3	3	3	2	3	3	3	1	2	3	NA					3	4	3	3	3	3	3	2	2	2	25	20	0	28
12	X.12	T3	3	3	2	3	3	3	3	3	3	3	3	3	3	3	2	2	2	NA					3	3	2	3	3	3	3	2	2	2	26	21	0	26
13	X.13	T0	5	5	4	4	4	5	4	4	4	5	5	4	4	3	2	2	2	NA					3	3	3	2	2	3	2	3	2	1	39	27	0	24
13	X.13	T1	4	4	4	4	3	4	4	3	4	4	5	4	3	3	2	2	3	NA					3	3	3	2	2	2	2	3	1	1	34	26	0	22
13	X.13	T2	4	4	4	4	3	4	4	3	4	4	5	4	3	3	2	2	3	NA					4	4	4	3	3	3	3	3	2	2	34	26	0	31
13	X.13	T3	3	3	3	2	2	2	3	3	3	5	4	4	3	3	2	2	3	1	3	4	4	4	2	3	3	2	2	2	2	3	2	1	24	26	16	22
14	X.14	T0	3	3	3	3	3	3	3	3	3	5	4	4	3	3	2	2	2	NA					2	3	3	2	2	2	3	4	2	1	27	25	0	24
14	X.14	T1	3	3	3	2	2	3	3	3	3	5	4	4	3	3	2	2	2	1	2	4	4	4	2	3	3	3	2	2	3	4	2	1	25	25	15	25
14	X.14	T2	4	4	3	3	3	4	3	5	5	4	5	4	3	4	2	2	2	NA					3	2	2	2	2	3	3	3	3	3	34	26	0	26
14	X.14	T3	4	4	3	3	3	4	3	5	5	4	5	4	3	4	2	2	2	NA					3	3	3	3	3	3	3	3	3	3	34	26	0	30
15	X.15	T0	2	2	3	5	5	3	2	4	5	4	3	4	2	4	3	1	5	NA					3	3	3	4	3	3	3	2	2	2	31	26	0	28
15	X.15	T1	3	3	4	5	5	4	2	4	5	4	4	3	2	3	3	1	5	NA					3	4	3	4	3	4	3	2	2	2	35	25	0	30
15	X.15	T2	3	4	4	5	5	4	3	4	5	4	4	3	2	2	3	1	4	NA					2	4	3	4	3	5	3	2	2	3	37	23	0	31
15	X.15	T3	4	5	5	5	5	4	4	4	5	4	4	2	2	2	3	1	4	NA					1	4	3	4	3	5	3	3	3	3	41	22	0	32
16	X.16	T0	2	2	3	4	4	4	4	3	5	4	4	3	4	3	3	1	5	NA					3	4	3	3	3	3	3	1	2	3	31	27	0	28
16	X.16	T1	2	3	3	4	4	4	4	3	5	4	4	3	4	3	3	1	4	NA					3	4	3	4	3	4	3	2	2	3	32	26	0	31
16	X.16	T2	3	3	3	4	4	4	4	3	5	4	4	3	4	3	3	1	4	NA					3	4	3	4	4	5	3	2	2	3	33	26	0	33
16	X.16	T3	3	3	3	4	4	4	4	3	5	4	4	3	4	3	3	1	4	NA					3	4	3	4	4	5	3	2	3	3	33	26	0	34
17	X.17	T0	4	4	4	4	4	4	4	4	4	4	4	4	4	4	4	5	5	NA					2	4	3	4	3	3	4	3	3	2	36	34	0	31
17	X.17	T1	4	4	4	4	4	4	4	4	4	4	4	4	4	4	4	5	5	NA					3	4	3	4	3	3	5	3	3	2	36	34	0	33
17	X.17	T2	4	4	4	4	4	4	4	4	4	4	4	4	4	4	4	5	5	NA					3	4	3	4	3	3	5	3	3	2	36	34	0	33
17	X.17	T3	4	4	4	4	4	4	4	4	4	5	5	5	5	5	4	5	5	NA					3	4	3	4	3	4	5	3	4	2	36	39	0	35
18	X.18	T0	3	3	3	3	3	3	3	3	3	4	4	4	4	4	4	4	4	2	1	3	1	3	3	4	3	4	3	3	4	4	3	2	27	32	10	33
18	X.18	T1	4	4	4	4	4	4	4	4	4	4	4	4	4	4	4	4	4	1	1	2	1	3	3	4	3	4	3	3	4	4	3	3	36	32	8	34
18	X.18	T2	4	4	4	4	4	4	4	4	4	4	4	4	4	4	4	4	4						3	4	3	4	3	3	4	4	3	3	36	32	0	34
18	X.18	T3	4	4	4	4	4	4	4	4	4	5	5	5	5	5	4	5	5						3	4	3	4	3	3	4	4	3	3	36	39	0	34
19	X.19	T0	4	4	4	4	4	4	5	5	5	5	5	5	5	5	4	5	5						2	4	3	4	3	4	4	3	4	3	39	39	0	34
19	X.19	T1	4	4	4	4	4	4	4	5	5	5	5	5	5	5	4	5	5						2	4	3	4	3	4	4	3	4	3	38	39	0	34
19	X.19	T2	4	4	4	4	4	4	4	5	5	5	5	5	5	5	4	5	5						3	4	3	4	3	4	4	4	4	3	38	39	0	36
19	X.19	T3	4	4	4	4	4	4	4	5	5	5	5	5	5	5	5	5	5						3	4	3	4	3	4	5	5	4	3	38	40	0	38
20	X.20	T0	3	3	3	3	3	3	3	3	4	4	4	4	4	4	4	4	4						2	4	3	4	3	3	5	3	3	3	28	32	0	33
20	X.20	T1	3	3	3	3	3	3	3	3	4	4	4	4	4	4	4	4	4						3	4	3	4	3	3	5	3	3	3	28	32	0	34
20	X.20	T2	4	4	4	4	4	4	4	4	4	4	4	4	4	4	4	5	5						3	4	3	4	3	3	5	3	3	3	36	34	0	34
20	X.20	T3	4	4	4	4	4	4	4	4	4	4	4	4	4	4	4	5	5						3	4	3	4	3	4	5	4	4	4	36	34	0	38
21	X.21	T0	4	4	4	4	4	4	5	5	5	4	4	4	4	4	4		5						3	4	3	4	3	3	4	4	3	3	39	29	0	34
21	X.21	T1	5	5	5	5	5	5	5	5	5	4	4	4	4	5	4	5	5						4	4	3	4	3	3	4	4	3	3	45	35	0	35
21	X.21	T2	5	5	5	5	5	5	5	5	5	4	4	4	5	5	4	5	5	1	1	1	1	5	4	4	3	4	3	4	4	4	3	3	45	36	9	36
21	X.21	T3	5	5	5	5	5	5	5	5	5	5	5	5	5	5	4	5	5	NA					4	4	3	4	3	3	4	4	3	4	45	39	0	36
22	X.22	T0	4	4	4	4	4	4	5	5	5	4	4	4	4	4	4	4	4	NA					3	4	3	4	3	3	4	3	3	3	39	32	0	33
22	X.22	T1	5	5	5	5	5	5	5	5	5	4	4	4	4	4	4	4	5	NA					3	4	3	4	3	3	4	3	3	3	45	33	0	33
22	X.22	T2	5	5	5	5	5	5	5	5	5	5	5	5	5	5	4	5	5	NA					3	4	3	4	3	3	5	4	3	3	45	39	0	35
22	X.22	T3	5	5	5	5	5	5	5	5	5	5	4	4	4	5	4	5	5	NA					3	4	3	4	3	3	5	4	4	3	45	36	0	36
23	X.23	T0	4	4	4	4	4	4	4	4	4	5	5	5	5	5	4	5	5	NA					3	4	3	4	3	4	5	4	4	4	36	39	0	38
23	X.23	T1	4	4	4	4	4	4	4	4	4	5	5	5	5	5	4	5	5	NA					4	4	3	4	3	4	5	4	4	4	36	39	0	39
23	X.23	T2	4	4	4	4	5	5	5	5	5	5	5	5	5	5	4	5	5	NA					4	4	3	4	3	4	5	4	4	4	41	39	0	39
23	X.23	T3	5	5	5	5	5	5	5	5	5	5	5	5	5	5	4	5	5	1	2	1	1	3	4	4	3	4	3	4	5	4	4	4	45	39	8	39
24	X.24	T0	3	4	3	3	2	3	5	4	2	4	3	5	3	1	1	1	3	NA					3	2	2	3	3	3	3	1	2	2	29	21	0	24
24	X.24	T1	3	3	2	2	3	3	4	3	3	3	3	4	3	2	2	2	3	NA					4	3	3	3	3	3	3	1	2	1	26	22	0	26
24	X.24	T2	3	3	3	3	2	2	3	3	3	3	2	3	3	3	1	2	3	NA					3	4	3	3	3	3	3	2	2	2	25	20	0	28
24	X.24	T3	3	3	2	3	3	3	3	3	3	3	3	3	3	3	2	2	2	NA					3	3	2	3	3	3	3	2	2	2	26	21	0	26
25	X.25	T0	5	5	4	4	4	5	4	4	4	5	5	4	4	3	2	2	2	NA					3	3	3	2	2	3	2	3	2	1	39	27	0	24
25	X.25	T1	4	4	4	4	3	4	4	3	4	4	5	4	3	3	2	2	3	NA					3	3	3	2	2	2	2	3	1	1	34	26	0	22
25	X.25	T2	4	4	4	4	3	4	4	3	4	4	5	4	3	3	2	2	3	NA					4	4	4	3	3	3	3	3	2	2	34	26	0	31
25	X.25	T3	3	3	3	2	2	2	3	3	3	5	4	4	3	3	2	2	3	1	3	3	3	3	2	3	3	2	2	2	2	3	2	1	24	26	13	22
26	X.26	T0	3	3	3	3	3	3	3	3	3	5	4	4	3	3	2	2	2	NA					2	3	3	2	2	2	3	4	2	1	27	25	0	24
26	X.26	T1	3	3	3	2	2	3	3	3	3	5	4	4	3	3	2	2	2	1	2	2	5	5	2	3	3	3	2	2	3	4	2	1	25	25	15	25
26	X.26	T2	4	4	3	3	3	4	3	5	5	4	5	4	3	4	2	2	2	NA					3	2	2	2	2	3	3	3	3	3	34	26	0	26
26	X.26	T3	4	4	3	3	3	4	3	5	5	4	5	4	3	4	2	2	2	NA					3	3	3	3	3	3	3	3	3	3	34	26	0	30
27	X.27	T0	5	5	4	4	4	4	4	4	3	4	5	5	5	5	5	4	5	1	2	3	3	3	5	4	4	4	3	3	3	3	3	3	37	38	12	35
27	X.27	T1	3	3	3	4	3	4	4	4	2	3	5	4	5	3	3	3	4	NA					4	4	5	3	3	2	2	4	4	2	30	30	0	33
27	X.27	T2	4	4	4	4	4	4	4	4	5	4	4	4	4	4	3	3	3	NA					4	4	4	4	3	3	2	4	3	2	37	29	0	33
27	X.27	T3	4	3	3	4	4	4	3	3	5	4	4	4	5	5	3	3	4	NA					5	4	4	3	3	2	3	3	3	2	33	32	0	32
28	X.28	T0	2	2	2	2	2	2	2	2	2	3	3	2	2	3	2	2	2	NA					1	2	2	2	2	2	2	2	2	2	18	19	0	19
28	X.28	T1	3	4	3	2	2	3	2	3	2	4	4	5	3	2	1	1	3	NA					1	2	2	2	2	1	2	2	3	1	24	23	0	18
28	X.28	T2	3	4	4	3	3	4	2	4	1	3	5	4	2	2	2	2	2	NA					2	2	3	2	3	1	3	1	3	1	28	22	0	21
28	X.28	T3	3	3	3	4	4	5	3	5	2	4	5	4	3	2	1	2	3	NA					1	1	2	2	2	2	2	1	2	2	32	24	0	17
29	X.28	T0	3	4	3	3	3	3	4	4	2	3	4	5	3	2	1	2	3	3	2	3	4	3	3	2	2	3	3	3	3	1	2	2	29	23	15	24
29	X.29	T1	3	3	4	2	3	2	5	4	3	4	4	4	4	2	2	1	2	3	3	4	5	4	4	3	2	4	4	4	4	1	3	2	29	23	19	31
29	X.29	T2	4	4	4	3	3	3	5	3	3	4	5	3	3	3	2	2	2	1	2	3	5	5	3	3	2	3	3	3	3	2	2	2	32	24	16	26
29	X.29	T3	4	5	4	3	3	3	5	3	3	3	4	4	3	4	3	2	2	NA					3	3	3	3	3	3	3	3	3	3	33	25	0	30
30	X.30	T0	3	4	3	3	2	3	5	4	2	4	3	5	3	1	1	1	3	NA					3	2	2	3	3	3	3	1	2	2	29	21	0	24
30	X.30	T1	3	3	2	2	3	3	4	3	3	3	3	4	3	2	2	2	3	NA					4	3	3	3	3	3	3	1	2	1	26	22	0	26
30	X.30	T2	3	3	3	3	2	2	3	3	3	3	2	3	3	3	1	2	3	NA					3	4	3	3	3	3	3	2	2	2	25	20	0	28
30	X.30	T3	3	3	2	3	3	3	3	3	3	3	3	3	3	3	2	2	2	NA					3	3	2	3	3	3	3	2	2	2	26	21	0	26
31	X.31	T0	5	5	4	4	4	5	4	4	4	5	5	4	4	3	2	2	2	NA					3	3	3	2	2	3	2	3	2	1	39	27	0	24
31	X.31	T1	4	4	4	4	3	4	4	3	4	4	5	4	3	3	2	2	3	NA					3	3	3	2	2	2	2	3	1	1	34	26	0	22
31	X.31	T2	4	4	4	4	3	4	4	3	4	4	5	4	3	3	2	2	3	NA					4	4	4	3	3	3	3	3	2	2	34	26	0	31
31	X.31	T3	3	3	3	2	2	2	3	3	3	5	4	4	3	3	2	2	3	1	3	3	3	3	2	3	3	2	2	2	2	3	2	1	24	26	13	22
32	X.32	T0	3	3	3	3	3	3	3	3	3	5	4	4	3	3	2	2	2	NA					2	3	3	2	2	2	3	4	2	1	27	25	0	24
32	X.32	T1	3	3	3	2	2	3	3	3	3	5	4	4	3	3	2	2	2	1	2	2	5	5	2	3	3	3	2	2	3	4	2	1	25	25	15	25
32	X.32	T2	4	4	3	3	3	4	3	5	5	4	5	4	3	4	2	2	2	NA					3	2	2	2	2	3	3	3	3	3	34	26	0	26
32	X.32	T3	4	4	3	3	3	4	3	5	5	4	5	4	3	4	2	2	2	NA					3	3	3	3	3	3	3	3	3	3	34	26	0	30
33	X.33	T0	5	5	4	4	4	4	4	4	3	4	5	5	5	5	5	4	5	1	2	3	3	3	5	4	4	4	3	3	3	3	3	3	37	38	12	35
33	X.33	T1	3	3	3	4	3	4	4	4	2	3	5	4	5	3	3	3	4	NA					4	4	5	3	3	2	2	4	4	2	30	30	0	33
33	X.33	T2	4	4	4	4	4	4	4	4	5	4	4	4	4	4	3	3	3	NA					4	4	4	4	3	3	2	4	3	2	37	29	0	33
33	X.33	T3	4	3	3	4	4	4	3	3	5	4	4	4	5	5	3	3	4	NA					5	4	4	3	3	2	3	3	3	2	33	32	0	32
34	X.34	T0	2	2	2	2	2	2	2	2	2	3	3	2	2	3	2	2	2	NA					1	2	2	2	2	2	2	2	2	2	18	19	0	19
34	X.34	T1	3	4	3	2	2	3	2	3	2	4	4	5	3	2	1	1	3	NA					1	2	2	2	2	1	2	2	3	1	24	23	0	18
34	X.34	T2	3	4	4	3	3	4	2	4	1	3	5	4	2	2	2	2	2	NA					2	2	3	2	3	1	3	1	3	1	28	22	0	21
34	X.34	T3	3	3	3	4	4	5	3	5	2	4	5	4	3	2	1	2	3	NA					1	1	2	2	2	2	2	1	2	2	32	24	0	17
35	X.35	T0	3	4	3	3	3	3	4	4	2	3	4	5	3	2	1	2	3	3	2	3	4	3	3	2	2	3	3	3	3	1	2	2	29	23	15	24
35	X.35	T1	3	3	4	2	3	2	5	4	3	4	4	4	4	2	2	1	2	3	3	4	5	4	4	3	2	4	4	4	4	1	3	2	29	23	19	31
35	X.35	T2	4	4	4	3	3	3	5	3	3	4	5	3	3	3	2	2	2	1	2	3	5	5	3	3	2	3	3	3	3	2	2	2	32	24	16	26
35	X.35	T3	4	5	4	3	3	3	5	3	3	3	4	4	3	4	3	2	2	NA					3	3	3	3	3	3	3	3	3	3	33	25	0	30
36	X.36	T0	3	4	3	3	2	3	5	4	2	4	3	5	3	1	1	1	3	NA					3	2	2	3	3	3	3	1	2	2	29	21	0	24
36	X.36	T1	3	3	2	2	3	3	4	3	3	3	3	4	3	2	2	2	3	NA					4	3	3	3	3	3	3	1	2	1	26	22	0	26
36	X.36	T2	3	3	3	3	2	2	3	3	3	3	2	3	3	3	1	2	3	NA					3	4	3	3	3	3	3	2	2	2	25	20	0	28
36	X.36	T3	3	3	2	3	3	3	3	3	3	3	3	3	3	3	2	2	2	NA					3	3	2	3	3	3	3	2	2	2	26	21	0	26
37	X.37	T0	5	5	4	4	4	5	4	4	4	5	5	4	4	3	2	2	2	NA					3	3	3	2	2	3	2	3	2	1	39	27	0	24
37	X.37	T1	4	4	4	4	3	4	4	3	4	4	5	4	3	3	2	2	3						3	3	3	2	2	2	2	3	1	1	34	26	0	22
37	X.37	T2	4	4	4	4	3	4	4	3	4	4	5	4	3	3	2	2	3	NA					4	4	4	3	3	3	3	3	2	2	34	26	0	31
37	X.37	T3	3	3	3	2	2	2	3	3	3	5	4	4	3	3	2	2	3	NA					2	3	3	2	2	2	2	3	2	1	24	26	0	22
38	X.38	T0	3	3	3	3	3	3	3	3	3	5	4	4	3	3	2	2	2	NA					2	3	3	2	2	2	3	4	2	1	27	25	0	24
38	X.38	T1	3	3	3	2	2	3	3	3	3	5	4	4	3	3	2	2	2	1	2	2	5	5	2	3	3	3	2	2	3	4	2	1	25	25	15	25
38	X.38	T2	4	4	3	3	3	4	3	5	5	4	5	4	3	4	2	2	2	NA					3	2	2	2	2	3	3	3	3	3	34	26	0	26
38	X.38	T3	4	4	3	3	3	4	3	5	5	4	5	4	3	4	2	2	2	NA					3	3	3	3	3	3	3	3	3	3	34	26	0	30
39	X.39	T0	5	5	4	4	4	4	4	4	3	4	5	5	5	5	5	4	5	1	2	3	3	3	5	4	4	4	3	3	3	3	3	3	37	38	12	35
39	X.39	T1	3	3	3	4	3	4	4	4	2	3	5	4	5	3	3	3	4	NA					4	4	5	3	3	2	2	4	4	2	30	30	0	33
39	X.39	T2	4	4	4	4	4	4	4	4	5	4	4	4	4	4	3	3	3	NA					4	4	4	4	3	3	2	4	3	2	37	29	0	33
39	X.39	T3	4	3	3	4	4	4	3	3	5	4	4	4	5	5	3	3	4	NA					5	4	4	3	3	2	3	3	3	2	33	32	0	32
40	X.40	T0	2	2	2	2	2	2	2	2	2	3	3	2	2	3	2	2	2	NA					1	2	2	2	2	2	2	2	2	2	18	19	0	19
40	X.40	T1	3	4	3	2	2	3	2	3	2	4	4	5	3	2	1	1	3	NA					1	2	2	2	2	1	2	2	3	1	24	23	0	18
40	X.40	T2	3	4	4	3	3	4	2	4	1	3	5	4	2	2	2	2	2	NA					2	2	3	2	3	1	3	1	3	1	28	22	0	21
40	X.40	T3	3	3	3	4	4	5	3	5	2	4	5	4	3	2	1	2	3	NA					1	1	2	2	2	2	2	1	2	2	32	24	0	17
41	X.41	T0	3	4	3	3	3	3	4	4	2	3	4	5	3	2	1	2	3	NA					3	2	2	3	3	3	3	1	2	2	29	23	0	24
41	X.41	T1	3	3	4	2	3	2	5	4	3	4	4	4	4	2	2	1	2	3	3	4	5	4	4	3	2	4	4	4	4	1	3	2	29	23	19	31
41	X.41	T2	4	4	4	3	3	3	5	3	3	4	5	3	3	3	2	2	2	1	2	3	5	5	3	3	2	3	3	3	3	2	2	2	32	24	16	26
41	X.41	T3	4	5	4	3	3	3	5	3	3	3	4	4	3	4	3	2	2	NA					3	3	3	3	3	3	3	3	3	3	33	25	0	30
42	X.42	T0	3	4	3	3	2	3	5	4	2	4	3	5	3	1	1	1	3	NA					3	2	2	3	3	3	3	1	2	2	29	21	0	24
42	X.42	T1	3	3	2	2	3	3	4	3	3	3	3	4	3	2	2	2	3	NA					4	3	3	3	3	3	3	1	2	1	26	22	0	26
42	X.42	T2	3	3	3	3	2	2	3	3	3	3	2	3	3	3	1	2	3	NA					3	4	3	3	3	3	3	2	2	2	25	20	0	28
42	X.42	T3	3	3	2	3	3	3	3	3	3	3	3	3	3	3	2	2	2	NA					3	3	2	3	3	3	3	2	2	2	26	21	0	26
43	X.43	T0	5	5	4	4	4	5	4	4	4	5	5	4	4	3	2	2	2	NA					3	3	3	2	2	3	2	3	2	1	39	27	0	24
43	X.43	T1	4	4	4	4	3	4	4	3	4	4	5	4	3	3	2	2	3	NA					3	3	3	2	2	2	2	3	1	1	34	26	0	22
43	X.43	T2	4	4	4	4	3	4	4	3	4	4	5	4	3	3	2	2	3	NA					4	4	4	3	3	3	3	3	2	2	34	26	0	31
43	X.43	T3	3	3	3	2	2	2	3	3	3	5	4	4	3	3	2	2	3	NA					2	3	3	2	2	2	2	3	2	1	24	26	0	22
44	X.44	T0	3	3	3	3	3	3	3	3	3	5	4	4	3	3	2	2	2	NA					2	3	3	2	2	2	3	4	2	1	27	25	0	24
44	X.44	T1	3	3	3	2	2	3	3	3	3	5	4	4	3	3	2	2	2	1	2	2	5	5	2	3	3	3	2	2	3	4	2	1	25	25	15	25
44	X.44	T2	4	4	3	3	3	4	3	5	5	4	5	4	3	4	2	2	2	NA					3	2	2	2	2	3	3	3	3	3	34	26	0	26
44	X.44	T3	4	4	3	3	3	4	3	5	5	4	5	4	3	4	2	2	2	NA					3	3	3	3	3	3	3	3	3	3	34	26	0	30
45	X.45	T0	5	5	4	4	4	4	4	4	3	4	5	5	5	5	5	4	5	1	2	3	3	3	5	4	4	4	3	3	3	3	3	3	37	38	12	35
45	X.45	T1	3	3	3	4	3	4	4	4	2	3	5	4	5	3	3	3	4	NA					4	4	5	3	3	2	2	4	4	2	30	30	0	33
45	X.45	T2	4	4	4	4	4	4	4	4	5	4	4	4	4	4	3	3	3	NA					4	4	4	4	3	3	2	4	3	2	37	29	0	33
45	X.45	T3	4	3	3	4	4	4	3	3	5	4	4	4	5	5	3	3	4	NA					5	4	4	3	3	2	3	3	3	2	33	32	0	32
46	X.46	T0	2	2	2	2	2	2	2	2	2	3	3	2	2	3	2	2	2	NA					1	2	2	2	2	2	2	2	2	2	18	19	0	19
46	X.46	T1	3	4	3	2	2	3	2	3	2	4	4	5	3	2	1	1	3	NA					1	2	2	2	2	1	2	2	3	1	24	23	0	18
46	X.46	T2	3	4	4	3	3	4	2	4	1	3	5	4	2	2	2	2	2	NA					2	2	3	2	3	1	3	1	3	1	28	22	0	21
46	X.46	T3	3	3	3	4	4	5	3	5	2	4	5	4	3	2	1	2	3	NA					1	1	2	2	2	2	2	1	2	2	32	24	0	17
47	X.47	T0	3	4	3	3	3	3	4	4	2	3	4	5	3	2	1	2	3	3	2	3	4	3	3	2	2	3	3	3	3	1	2	2	29	23	15	24
47	X.47	T1	3	3	4	2	3	2	5	4	3	4	4	4	4	2	2	1	2	3	3	4	5	4	4	3	2	4	4	4	4	1	3	2	29	23	19	31
47	X.47	T2	4	4	4	3	3	3	5	3	3	4	5	3	3	3	2	2	2	1	2	3	5	5	3	3	2	3	3	3	3	2	2	2	32	24	16	26
47	X.47	T3	4	5	4	3	3	3	5	3	3	3	4	4	3	4	3	2	2	NA					3	3	3	3	3	3	3	3	3	3	33	25	0	30
48	X.48	T0	3	4	3	3	2	3	5	4	2	4	3	5	3	1	1	1	3	NA					3	2	2	3	3	3	3	1	2	2	29	21	0	24
48	X.48	T1	3	3	2	2	3	3	4	3	3	3	3	4	3	2	2	2	3	NA					4	3	3	3	3	3	3	1	2	1	26	22	0	26
48	X.48	T2	3	3	3	3	2	2	3	3	3	3	2	3	3	3	1	2	3	NA					3	4	3	3	3	3	3	2	2	2	25	20	0	28
48	X.48	T3	3	3	2	3	3	3	3	3	3	3	3	3	3	3	2	2	2	NA					3	3	2	3	3	3	3	2	2	2	26	21	0	26
49	X.49	T0	3	4	3	3	3	3	4	4	2	3	4	5	3	2	1	2	3	3	2	3	4	3	3	2	2	3	3	3	3	1	2	2	29	23	15	24
49	X.49	T1	3	3	4	2	3	2	5	4	3	4	4	4	4	2	2	1	2	NA					4	3	2	4	4	4	4	1	3	2	29	23	0	31
49	X.49	T2	4	4	4	3	3	3	5	3	3	4	5	3	3	3	2	2	2	NA					3	3	2	3	3	3	3	2	2	2	32	24	0	26
49	X.49	T3	4	5	4	3	3	3	5	3	3	3	4	4	3	4	3	2	2	NA					3	3	3	3	3	3	3	3	3	3	33	25	0	30
50	X.50	T0	3	4	3	3	2	3	5	4	2	4	3	5	3	1	1	1	3	NA					3	2	2	3	3	3	3	1	2	2	29	21	0	24
50	X.50	T1	3	3	2	2	3	3	4	3	3	3	3	4	3	2	2	2	3	NA					4	3	3	3	3	3	3	1	2	1	26	22	0	26
50	X.50	T2	3	3	3	3	2	2	3	3	3	3	2	3	3	3	1	2	3	NA					3	4	3	3	3	3	3	2	2	2	25	20	0	28
50	X.50	T3	3	3	2	3	3	3	3	3	3	3	3	3	3	3	2	2	2	NA					3	3	2	3	3	3	3	2	2	2	26	21	0	26

## Sheet: SQOL
NORD	ID	Tempo	Item STOMA QUALITY OF LIFE																				Punteggi totali
			SQOF.1 Divento ansioso quando la sacca di raccolta è piena	SQOF.2. Sono preoccupato che la sacca di raccolta possa staccarsi	SQOF.3. Ho bisogno di sapere dove posso trovare la toilette più vicina	SQOF.4 Mi preoccupo che la sacca di raccolta faccia cattivo odore	SQOF.5 Sono preoccupato del rumore che può provenire dalla sacca di raccolta	SQOF.6 Ho bisogno di riposo durante il giorno	SQOF.7 La sacca di raccolta mi limita nella scelta dei vestiti da indossare	SQOF.8 Mi sento stanco durante il giorno	SQOF.9 A causa della stomia mi sento sessualmente meno attraente	SQOF.10 Dormo male durante la notte	SQOF.11 11. Sono preoccupato che si senta il fruscio della sacca di raccolta	SQOF.12 Provo imbarazzo a causa della mia stomia	SQOF.13 È difficile per me rimanere fuori casa durante la notte	SQOF.14 È difficile nascondere il fatto che sono portatore di una sacca di raccolta	SQOF.15 Mi preoccupo che la mia condizione sia un problema per le persone che mi circondano	SQOF.16 Evito contatti fisici ravvicinati con i miei amici	SQOF.17 La mia stomia rende difficile il mio rapporto con altre persone	SQOF.18 Ho paura di incontrare altre persone	SQOF.19 Mi sento solo anche quando sono insieme agli altri	SQOF.20 Ho paura che la mia famiglia si senta imbarazzata	SQOF_TOT
1	X.1	T0	3	4	3	3	4	2	3	3	4	3	4	3	2	2	2	3	4	3	4	3	62
1	X.1	T1	3	4	3	3	4	2	3	3	4	3	4	3	2	2	2	3	4	3	4	3	62
1	X.1	T2	4	4	3	3	4	2	3	3	4	3	4	3	2	2	2	3	4	3	4	3	63
1	X.1	T3	3	2	3	2	3	2	2	3	3	2	3	3	1	2	2	4	4	3	3	3	53
2	X.2	T0	1	2	2	2	3	3	2	3	3	2	2	2	1	1	2	4	4	3	3	4	49
2	X.2	T1	2	2	2	2	3	2	2	3	3	2	3	3	1	2	2	4	4	3	3	4	52
2	X.2	T2	2	2	3	3	3	2	2	3	4	4	3	3	4	2	3	2	2	2	2	2	53
2	X.2	T3	2	2	4	2	3	2	2	4	4	4	4	3	4	3	2	3	3	2	2	2	57
3	X.3	T0	1	2	2	2	2	3	3	3	3	3	2	2	1	1	2	3	3	3	3	3	47
3	X.3	T1	1	2	3	2	2	2	3	2	4	2	2	3	1	1	2	1	2	3	4	4	46
3	X.3	T2	2	3	3	2	3	2	3	3	4	3	2	3	1	2	2	1	2	4	3	4	52
3	X.3	T3	2	3	3	3	3	2	4	3	4	3	2	3	1	2	2	1	2	4	4	4	55
4	X.4	T0	2	3	1	2	2	3	1	3	1	2	1	2	2	1	2	1	2	3	3	3	40
4	X.4	T1	2	3	4	4	4	3	4	3	4	3	4	2	1	2	2	3	2	3	2	2	57
4	X.4	T2	3	3	4	4	3	3	4	2	3	3	4	2	1	2	2	3	3	3	3	2	57
4	X.4	T3	2	2	3	4	4	4	4	3	4	2	4	3	2	1	2	4	2	3	3	3	59
5	X.5	T0	1	1	3	1	1	2	2	1	1	1	1	1	1	1	1	1	1	2	1	1	25
5	X.5	T1	1	1	2	2	2	2	3	2	1	1	1	1	1	2	1	1	1	2	1	1	29
5	X.5	T2	2	2	2	2	2	2	2	2	2	2	2	1	2	2	2	2	2	2	2	2	39
5	X.5	T3	2	1	1	1	2	3	3	3	2	2	2	3	3	3	3	4	3	3	3	3	50
6	X.6	T0	2	1	3	1	1	2	2	2	1	2	1	1	1	1	2	3	1	2	2	1	32
6	X.6	T1	2	2	2	1	2	2	2	2	3	3	3	2	1	2	2	2	2	1	3	3	42
6	X.6	T2	1	2	3	1	2	2	1	1	3	2	3	2	1	2	2	2	2	1	2	3	38
6	X.6	T3	2	2	3	1	1	2	1	1	4	2	3	2	2	1	2	2	2	2	2	3	40
7	X.7	T0	3	4	3	3	4	2	3	3	4	3	4	3	2	2	2	3	4	3	4	3	62
7	X.7	T1	3	4	3	3	4	2	3	3	4	3	4	3	2	2	2	3	4	3	4	3	62
7	X.7	T2	4	4	3	3	4	2	3	3	4	3	4	3	2	2	2	3	4	3	4	3	63
7	X.7	T3	3	2	3	2	3	2	2	3	3	2	3	3	1	2	2	4	4	3	3	3	53
8	X.8	T0	1	2	2	2	3	3	2	3	3	2	2	2	1	1	2	4	4	3	3	4	49
8	X.8	T1	2	2	2	2	3	2	2	3	3	2	3	3	1	2	2	4	4	3	3	4	52
8	X.8	T2	2	2	3	3	3	2	2	3	4	4	3	3	4	2	3	2	2	2	2	2	53
8	X.8	T3	2	2	4	2	3	2	2	4	4	4	4	3	4	3	2	3	3	2	2	2	57
9	X.9	T0	1	2	2	2	2	3	3	3	3	3	2	2	1	1	2	3	3	3	3	3	47
9	X.9	T1	1	2	3	2	2	2	3	2	4	2	2	3	1	1	2	1	2	3	4	4	46
9	X.9	T2	2	3	3	2	3	2	3	3	4	3	2	3	1	2	2	1	2	4	3	4	52
9	X.9	T3	2	3	3	3	3	2	4	3	4	3	2	3	1	2	2	1	2	4	4	4	55
10	X.10	T0	2	3	1	2	2	3	1	3	1	2	1	2	2	1	2	1	2	3	3	3	40
10	X.10	T1	2	3	4	4	4	3	4	3	4	3	4	2	1	2	2	3	2	3	2	2	57
10	X.10	T2	3	3	4	4	3	3	4	2	3	3	4	2	1	2	2	3	3	3	3	2	57
10	X.10	T3	2	2	3	4	4	4	4	3	4	2	4	3	2	1	2	4	2	3	3	3	59
11	X.11	T0	1	1	3	1	1	2	2	1	1	1	1	1	1	1	1	1	1	2	1	1	25
11	X.11	T1	1	1	2	2	2	2	3	2	1	1	1	1	1	2	1	1	1	2	1	1	29
11	X.11	T2	2	2	2	2	2	2	2	2	2	2	2	1	2	2	2	2	2	2	2	2	39
11	X.11	T3	2	1	1	1	2	3	3	3	2	2	2	3	3	3	3	4	3	3	3	3	50
12	X.12	T0	2	1	3	1	1	2	2	2	1	2	1	1	1	1	2	3	1	2	2	1	32
12	X.12	T1	2	2	2	1	2	2	2	2	3	3	3	2	1	2	2	2	2	1	3	3	42
12	X.12	T2	1	2	3	1	2	2	1	1	3	2	3	2	1	2	2	2	2	1	2	3	38
12	X.12	T3	2	2	3	1	1	2	1	1	4	2	3	2	2	1	2	2	2	2	2	3	40
13	X.13	T0	3	4	3	3	4	2	3	3	4	3	4	3	2	2	2	3	4	3	4	3	62
13	X.13	T1	3	4	3	3	4	2	3	3	4	3	4	3	2	2	2	3	4	3	4	3	62
13	X.13	T2	4	4	3	3	4	2	3	3	4	3	4	3	2	2	2	3	4	3	4	3	63
13	X.13	T3	3	2	3	2	3	2	2	3	3	2	3	3	1	2	2	4	4	3	3	3	53
14	X.14	T0	1	2	2	2	3	3	2	3	3	2	2	2	1	1	2	4	4	3	3	4	49
14	X.14	T1	2	2	2	2	3	2	2	3	3	2	3	3	1	2	2	4	4	3	3	4	52
14	X.14	T2	2	2	3	3	3	2	2	3	4	4	3	3	4	2	3	2	2	2	2	2	53
14	X.14	T3	2	2	4	2	3	2	2	4	4	4	4	3	4	3	2	3	3	2	2	2	57
15	X.15	T0	1	1	1	1	1	1	1	1	1	1	1	1	1	1	2	2	2	1	2	1	24
15	X.15	T1	1	1	1	1	1	1	1	1	1	1	1	1	1	1	2	2	3	2	2	1	26
15	X.15	T2	1	1	2	1	1	1	1	1	1	2	1	1	1	1	2	2	3	2	2	2	29
15	X.15	T3	2	2	2	2	2	1	2	1	1	2	2	2	1	1	2	2	3	3	3	2	38
16	X.16	T0	2	1	2	2	2	2	2	2	1	1	2	1	1	2	2	2	4	3	4	2	40
16	X.16	T1	2	2	2	2	3	2	3	2	1	1	2	1	1	2	2	3	4	4	4	3	46
16	X.16	T2	3	2	2	2	3	3	3	2	1	2	2	2	1	2	2	3	4	4	4	4	51
16	X.16	T3	3	2	2	2	3	3	3	2	1	2	2	2	1	2	3	3	4	4	4	4	52
17	X.17	T0	2	2	3	3	3	3	3	2	1	1	2	1	2	3	3	3	4	3	4	2	50
17	X.17	T1	3	3	3	3	3	3	3	3	1	2	2	1	2	3	3	3	4	4	4	3	56
17	X.17	T2	3	3	3	3	3	3	3	3	1	2	2	2	2	3	3	3	4	4	4	4	58
17	X.17	T3	3	3	3	3	3	3	3	3	1	2	2	2	2	3	3	3	4	4	4	4	58
18	X.18	T0	2	1	2	2	1	2	2	2	1	1	1	1	1	1	2	2	2	3	3	3	35
18	X.18	T1	2	2	2	2	1	3	2	2	1	1	2	1	1	1	2	2	3	3	3	3	39
18	X.18	T2	2	2	2	3	2	3	2	2	1	2	2	1	1	1	2	2	3	4	3	3	43
18	X.18	T3	3	2	2	3	2	3	2	2	1	2	2	1	1	2	2	2	3	4	3	3	45
19	X.19	T0	2	2		2	3	3	3	3	1	1	2	1	2	2	3	3	4	4	4	3	48
19	X.19	T1	3	2	3	2	3	3	3	3	1	1	2	2	3	2	3	3	4	4	4	4	55
19	X.19	T2	3	2	3	2	3	3	3	3	1	1	2	2	3	2	3	3	4	4	4	4	55
19	X.19	T3	3	2	3	3	3	3	3	3	1	2	2	2	3	2	3	3	4	4	4	4	57
20	X.20	T0	3	2	2	3	2	3	2	2	1	2	2	2	2	3	3	3	4	3	3	3	50
20	X.20	T1	3	3	2	3	3	3	3	3	1	2	2	2	2	3	3	3	4	4	4	3	56
20	X.20	T2	3	3	2	3	3	3	3	3	1	2	2	2	2	3	3	3	4	4	4	3	56
20	X.20	T3	3	3	3	3	3	3	3	3	1	2	2	2	2	3	3	4	4	4	4	3	58
21	X.21	T0	2	2	3	3	3	3	3	3	1	1	2	2	3	2	3	3	4	4	3	4	54
21	X.21	T1	3	2	3	3	3	3	3	3	1	2	2	2	3	3	3	3	4	4	4	4	58
21	X.21	T2	3	2	3	3	3	3	3	3	1	2	2	2	3	3	3	3	4	4	4	4	58
21	X.21	T3	3	2	3	4	4	3	3	3	1	2	2	3	3	3	3	4	4	4	4	4	62
22	X.22	T0	2	2	3	3	3	2	3	2	1	2	2	2	2	3	2	3	3	4	4	3	51
22	X.22	T1	3	2	3	3	3	2	3	3	1	2	2	3	3	3	3	3	3	4	4	4	57
22	X.22	T2	3	2	3	3	3	3	3	3	1	2	2	3	3	3	3	3	3	4	4	4	58
22	X.22	T3	3	3	3	4	3	3	3	3	1	2	2	3	3	3	3	4	4	4	4	4	62
23	X.23	T0	3	3	3	4	3	2	3	3	1	2	2	3	3	3	2	3	4	4	4	3	58
23	X.23	T1	3	3	4	4	4	3	4	4	1	2	2	3	3	3	3	4	4	4	4	4	66
23	X.23	T2	3	3	4	4	4	3	4	4	1	2	3	3	3	3	3	4	4	4	4	4	67
23	X.23	T3	4	4	4	4	4	3	4	4	1	3	3	3	4	4	4	4	4	4	4	4	73
24	X.24	T0	2	1	3	1	1	2	2	2	1	2	1	1	1	1	2	3	1	2	2	1	32
24	X.24	T1	2	2	2	1	2	2	2	2	3	3	3	2	1	2	2	2	2	1	3	3	42
24	X.24	T2	1	2	3	1	2	2	1	1	3	2	3	2	1	2	2	2	2	1	2	3	38
24	X.24	T3	2	2	3	1	1	2	1	1	4	2	3	2	2	1	2	2	2	2	2	3	40
25	X.25	T0	3	4	3	3	4	2	3	3	4	3	4	3	2	2	2	3	4	3	4	3	62
25	X.25	T1	3	4	3	3	4	2	3	3	4	3	4	3	2	2	2	3	4	3	4	3	62
25	X.25	T2	4	4	3	3	4	2	3	3	4	3	4	3	2	2	2	3	4	3	4	3	63
25	X.25	T3	3	2	3	2	3	2	2	3	3	2	3	3	1	2	2	4	4	3	3	3	53
26	X.26	T0	1	2	2	2	3	3	2	3	3	2	2	2	1	1	2	4	4	3	3	4	49
26	X.26	T1	2	2	2	2	3	2	2	3	3	2	3	3	1	2	2	4	4	3	3	4	52
26	X.26	T2	2	2	3	3	3	2	2	3	4	4	3	3	4	2	3	2	2	2	2	2	53
26	X.26	T3	2	2	4	2	3	2	2	4	4	4	4	3	4	3	2	3	3	2	2	2	57
27	X.27	T0	1	2	2	2	2	3	3	3	3	3	2	2	1	1	2	3	3	3	3	3	47
27	X.27	T1	1	2	3	2	2	2	3	2	4	2	2	3	1	1	2	1	2	3	4	4	46
27	X.27	T2	2	3	3	2	3	2	3	3	4	3	2	3	1	2	2	1	2	4	3	4	52
27	X.27	T3	2	3	3	3	3	2	4	3	4	3	2	3	1	2	2	1	2	4	4	4	55
28	X.28	T0	2	3	1	2	2	3	1	3	1	2	1	2	2	1	2	1	2	3	3	3	40
28	X.28	T1	2	3	4	4	4	3	4	3	4	3	4	2	1	2	2	3	2	3	2	2	57
28	X.28	T2	3	3	4	4	3	3	4	2	3	3	4	2	1	2	2	3	3	3	3	2	57
28	X.28	T3	2	2	3	4	4	4	4	3	4	2	4	3	2	1	2	4	2	3	3	3	59
29	X.28	T0	1	1	3	1	1	2	2	1	1	1	1	1	1	1	1	1	1	2	1	1	25
29	X.29	T1	1	1	2	2	2	2	3	2	1	1	1	1	1	2	1	1	1	2	1	1	29
29	X.29	T2	2	2	2	2	2	2	2	2	2	2	2	1	2	2	2	2	2	2	2	2	39
29	X.29	T3	2	1	1	1	2	3	3	3	2	2	2	3	3	3	3	4	3	3	3	3	50
30	X.30	T0	2	1	3	1	1	2	2	2	1	2	1	1	1	1	2	3	1	2	2	1	32
30	X.30	T1	2	2	2	1	2	2	2	2	3	3	3	2	1	2	2	2	2	1	3	3	42
30	X.30	T2	1	2	3	1	2	2	1	1	3	2	3	2	1	2	2	2	2	1	2	3	38
30	X.30	T3	2	2	3	1	1	2	1	1	4	2	3	2	2	1	2	2	2	2	2	3	40
31	X.31	T0	3	4	3	3	4	2	3	3	4	3	4	3	2	2	2	3	4	3	4	3	62
31	X.31	T1	3	4	3	3	4	2	3	3	4	3	4	3	2	2	2	3	4	3	4	3	62
31	X.31	T2	4	4	3	3	4	2	3	3	4	3	4	3	2	2	2	3	4	3	4	3	63
31	X.31	T3	3	2	3	2	3	2	2	3	3	2	3	3	1	2	2	4	4	3	3	3	53
32	X.32	T0	1	2	2	2	3	3	2	3	3	2	2	2	1	1	2	4	4	3	3	4	49
32	X.32	T1	2	2	2	2	3	2	2	3	3	2	3	3	1	2	2	4	4	3	3	4	52
32	X.32	T2	2	2	3	3	3	2	2	3	4	4	3	3	4	2	3	2	2	2	2	2	53
32	X.32	T3	2	2	4	2	3	2	2	4	4	4	4	3	4	3	2	3	3	2	2	2	57
33	X.33	T0	1	2	2	2	2	3	3	3	3	3	2	2	1	1	2	3	3	3	3	3	47
33	X.33	T1	1	2	3	2	2	2	3	2	4	2	2	3	1	1	2	1	2	3	4	4	46
33	X.33	T2	2	3	3	2	3	2	3	3	4	3	2	3	1	2	2	1	2	4	3	4	52
33	X.33	T3	2	3	3	3	3	2	4	3	4	3	2	3	1	2	2	1	2	4	4	4	55
34	X.34	T0	2	3	1	2	2	3	1	3	1	2	1	2	2	1	2	1	2	3	3	3	40
34	X.34	T1	2	3	4	4	4	3	4	3	4	3	4	2	1	2	2	3	2	3	2	2	57
34	X.34	T2	3	3	4	4	3	3	4	2	3	3	4	2	1	2	2	3	3	3	3	2	57
34	X.34	T3	2	2	3	4	4	4	4	3	4	2	4	3	2	1	2	4	2	3	3	3	59
35	X.35	T0	1	1	3	1	1	2	2	1	1	1	1	1	1	1	1	1	1	2	1	1	25
35	X.35	T1	1	1	2	2	2	2	3	2	1	1	1	1	1	2	1	1	1	2	1	1	29
35	X.35	T2	2	2	2	2	2	2	2	2	2	2	2	1	2	2	2	2	2	2	2	2	39
35	X.35	T3	2	1	1	1	2	3	3	3	2	2	2	3	3	3	3	4	3	3	3	3	50
36	X.36	T0	2	1	3	1	1	2	2	2	1	2	1	1	1	1	2	3	1	2	2	1	32
36	X.36	T1	2	2	2	1	2	2	2	2	3	3	3	2	1	2	2	2	2	1	3	3	42
36	X.36	T2	1	2	3	1	2	2	1	1	3	2	3	2	1	2	2	2	2	1	2	3	38
36	X.36	T3	2	2	3	1	1	2	1	1	4	2	3	2	2	1	2	2	2	2	2	3	40
37	X.37	T0	3	4	3	3	4	2	3	3	4	3	4	3	2	2	2	3	4	3	4	3	62
37	X.37	T1	3	4	3	3	4	2	3	3	4	3	4	3	2	2	2	3	4	3	4	3	62
37	X.37	T2	4	4	3	3	4	2	3	3	4	3	4	3	2	2	2	3	4	3	4	3	63
37	X.37	T3	3	2	3	2	3	2	2	3	3	2	3	3	1	2	2	4	4	3	3	3	53
38	X.38	T0	1	2	2	2	3	3	2	3	3	2	2	2	1	1	2	4	4	3	3	4	49
38	X.38	T1	2	2	2	2	3	2	2	3	3	2	3	3	1	2	2	4	4	3	3	4	52
38	X.38	T2	2	2	3	3	3	2	2	3	4	4	3	3	4	2	3	2	2	2	2	2	53
38	X.38	T3	2	2	4	2	3	2	2	4	4	4	4	3	4	3	2	3	3	2	2	2	57
39	X.39	T0	1	2	2	2	2	3	3	3	3	3	2	2	1	1	2	3	3	3	3	3	47
39	X.39	T1	1	2	3	2	2	2	3	2	4	2	2	3	1	1	2	1	2	3	4	4	46
39	X.39	T2	2	3	3	2	3	2	3	3	4	3	2	3	1	2	2	1	2	4	3	4	52
39	X.39	T3	2	3	3	3	3	2	4	3	4	3	2	3	1	2	2	1	2	4	4	4	55
40	X.40	T0	2	3	1	2	2	3	1	3	1	2	1	2	2	1	2	1	2	3	3	3	40
40	X.40	T1	2	3	4	4	4	3	4	3	4	3	4	2	1	2	2	3	2	3	2	2	57
40	X.40	T2	3	3	4	4	3	3	4	2	3	3	4	2	1	2	2	3	3	3	3	2	57
40	X.40	T3	2	2	3	4	4	4	4	3	4	2	4	3	2	1	2	4	2	3	3	3	59
41	X.41	T0	1	1	3	1	1	2	2	1	1	1	1	1	1	1	1	1	1	2	1	1	25
41	X.41	T1	1	1	2	2	2	2	3	2	1	1	1	1	1	2	1	1	1	2	1	1	29
41	X.41	T2	2	2	2	2	2	2	2	2	2	2	2	1	2	2	2	2	2	2	2	2	39
41	X.41	T3	2	1	1	1	2	3	3	3	2	2	2	3	3	3	3	4	3	3	3	3	50
42	X.42	T0	2	1	3	1	1	2	2	2	1	2	1	1	1	1	2	3	1	2	2	1	32
42	X.42	T1	2	2	2	1	2	2	2	2	3	3	3	2	1	2	2	2	2	1	3	3	42
42	X.42	T2	1	2	3	1	2	2	1	1	3	2	3	2	1	2	2	2	2	1	2	3	38
42	X.42	T3	2	2	3	1	1	2	1	1	4	2	3	2	2	1	2	2	2	2	2	3	40
43	X.43	T0	3	4	3	3	4	2	3	3	4	3	4	3	2	2	2	3	4	3	4	3	62
43	X.43	T1	3	4	3	3	4	2	3	3	4	3	4	3	2	2	2	3	4	3	4	3	62
43	X.43	T2	4	4	3	3	4	2	3	3	4	3	4	3	2	2	2	3	4	3	4	3	63
43	X.43	T3	3	2	3	2	3	2	2	3	3	2	3	3	1	2	2	4	4	3	3	3	53
44	X.44	T0	1	2	2	2	3	3	2	3	3	2	2	2	1	1	2	4	4	3	3	4	49
44	X.44	T1	2	2	2	2	3	2	2	3	3	2	3	3	1	2	2	4	4	3	3	4	52
44	X.44	T2	2	2	3	3	3	2	2	3	4	4	3	3	4	2	3	2	2	2	2	2	53
44	X.44	T3	2	2	4	2	3	2	2	4	4	4	4	3	4	3	2	3	3	2	2	2	57
45	X.45	T0	1	2	2	2	2	3	3	3	3	3	2	2	1	1	2	3	3	3	3	3	47
45	X.45	T1	1	2	3	2	2	2	3	2	4	2	2	3	1	1	2	1	2	3	4	4	46
45	X.45	T2	2	3	3	2	3	2	3	3	4	3	2	3	1	2	2	1	2	4	3	4	52
45	X.45	T3	2	3	3	3	3	2	4	3	4	3	2	3	1	2	2	1	2	4	4	4	55
46	X.46	T0	2	3	1	2	2	3	1	3	1	2	1	2	2	1	2	1	2	3	3	3	40
46	X.46	T1	2	3	4	4	4	3	4	3	4	3	4	2	1	2	2	3	2	3	2	2	57
46	X.46	T2	3	3	4	4	3	3	4	2	3	3	4	2	1	2	2	3	3	3	3	2	57
46	X.46	T3	2	2	3	4	4	4	4	3	4	2	4	3	2	1	2	4	2	3	3	3	59
47	X.47	T0	1	1	3	1	1	2	2	1	1	1	1	1	1	1	1	1	1	2	1	1	25
47	X.47	T1	1	1	2	2	2	2	3	2	1	1	1	1	1	2	1	1	1	2	1	1	29
47	X.47	T2	2	2	2	2	2	2	2	2	2	2	2	1	2	2	2	2	2	2	2	2	39
47	X.47	T3	2	1	1	1	2	3	3	3	2	2	2	3	3	3	3	4	3	3	3	3	50
48	X.48	T0	2	1	3	1	1	2	2	2	1	2	1	1	1	1	2	3	1	2	2	1	32
48	X.48	T1	2	2	2	1	2	2	2	2	3	3	3	2	1	2	2	2	2	1	3	3	42
48	X.48	T2	1	2	3	1	2	2	1	1	3	2	3	2	1	2	2	2	2	1	2	3	38
48	X.48	T3	2	2	3	1	1	2	1	1	4	2	3	2	2	1	2	2	2	2	2	3	40
49	X.49	T0	3	4	3	3	4	2	3	3	4	3	4	3	2	2	2	3	4	3	4	3	62
49	X.49	T1	3	4	3	3	4	2	3	3	4	3	4	3	2	2	2	3	4	3	4	3	62
49	X.49	T2	4	4	3	3	4	2	3	3	4	3	4	3	2	2	2	3	4	3	4	3	63
49	X.49	T3	3	2	3	2	3	2	2	3	3	2	3	3	1	2	2	4	4	3	3	3	53
50	X.50	T0	1	2	2	2	3	3	2	3	3	2	2	2	1	1	2	4	4	3	3	4	49
50	X.50	T1	2	2	2	2	3	2	2	3	3	2	3	3	1	2	2	4	4	3	3	4	52
50	X.50	T2	2	2	3	3	3	2	2	3	4	4	3	3	4	2	3	2	2	2	2	2	53
50	X.50	T3	2	2	4	2	3	2	2	4	4	4	4	3	4	3	2	3	3	2	2	2	57

## Sheet: PHQ-9
NORD	ID	Tempo	Item PHQ-9										Punteggi totali
			PHQ.1 DURANTE LE ULTIME DUE SETTIMANE, CON QUALE FREQUENZA È STATO DISTURBATO DA QUALCUNO DEI SEGUENTI PROBLEMI?									PHQ.2 SE HA RISCONTRATO LA PRESENZA DI QUALCUNO DEI PROBLEMI INDICATI NEL PRESENTE QUESTIONARIO, IN CHE MISURA QUEI PROBLEMI LE HANNO CREATO DIFFICOLTÀ NEL SUO LAVORO, NEL PRENDERSI CURA DELLE COSE A CASA O NELLO STARE INSIEME AGLI ALTRI? (indichi una delle seguenti opzioni)
			PHQ.1.A Scarso interesse o piacere nel fare le cose	PHQ.1.B. Sentirsi giù, depresso o disperato	PHQ.1.C Difficoltà ad addormentarsi o mantenere il sonno, o dormire troppo	PHQ.1.D Sentirsi stanco o avere poca energia	PHQ.1.E Scarso appetito o mangiare troppo	PHQ.1.F Sentirsi in colpa o di essere un fallito o di aver danneggiato sè stesso o la sua famiglia	PHQ.1.G Difficoltà a concentrarsi sulle cose, come leggere il giornale o guardare la televisione	PHQ.1.H Muoversi o parlare così lentamente tanto che anche gli altri se ne accorgevano o, al contrario, essere così irrequieto o agitato da doversi muovere da ogni parte molto più del solito	PHQ.1.I Pensare che sarebbe meglio essere morto o di farsi del male in qualche modo		PHQ_TOT
1	X.1	T0	0	0	0	1	1	0	0	0	0	QUALCHE DIFFICOLTA'	2
1	X.1	T1	0	1	1	1	0	0	0	0	0	QUALCHE DIFFICOLTA'	3
1	X.1	T2	0	0	1	1	0	0	0	0	0	QUALCHE DIFFICOLTA'	2
1	X.1	T3	0	0	0	1	1	0	0	0	0	QUALCHE DIFFICOLTA'	2
2	X.2	T0	1	1	0	0	1	0	0	0	0	QUALCHE DIFFICOLTA'	3
2	X.2	T1	1	1	0	1	2	0	0	0	0	QUALCHE DIFFICOLTA'	5
2	X.2	T2	1	1	0	1	2	0	0	0	0	QUALCHE DIFFICOLTA'	5
2	X.2	T3	1	1	0	0	1	1	0	0	0	QUALCHE DIFFICOLTàA'	4
3	X.3	T0	0	3	1	1	1	1	0	0	1	NOTEVOLE DIFFICOOLTA'	8
3	X.3	T1	2	3	2	2	1	1	1	1	1	NOTEVOLE DIFFICOLTA'	14
3	X.3	T2	1	1	1	2	0	1	0	0	0	QUALCHE DIFFICOLTA'	6
3	X.3	T3	1	0	0	1	0	1	0	0	0	QUALCHE DIFFICOLTA'	3
4	X.4	T0	3	1	1	1	1	1	0	1	0	QUALCHE DIFFICOLTA'	9
4	X.4	T1	1	1	2	1	0	2	0	0	0	NOTEVOLE DIFFICOLTA'	7
4	X.4	T2	2	1	1	0	0	0	0	1	1	NOTEVOLE DIFFICOLTA'	6
4	X.4	T3	1	1	2	1	0	1	0	0	0	NOTEVOLE DIFFICOLTA'	6
5	X.5	T0	3	2	2	3	0	1	3	1	1	TANTISSIME DIFFICOLTA'	16
5	X.5	T1	3	3	2	2	0	2	2	1	2	QUALCHE DIFFICOLTàA'	17
5	X.5	T2	3	1	2	1	2	1	1	1	2	QUALCHE DIFFICOLTàA'	14
5	X.5	T3	3	3	3	1	3	1	3	3	2	QUALCHE DIFFICOLTàA'	22
6	X.6	T0	3	3	2	3	1	2	2	2	2	ESTREMA DIFFICOLTA'	20
6	X.6	T1	3	3	2	3	1	2	2	2	2	ESTREMA DIFFICOLTA'	20
6	X.6	T2	3	3	2	3	1	3	3	2	3	ESTREMA DIFFICOLTA'	23
6	X.6	T3	3	3	2	3	1	3	2	3	2	ESTREMA DIFFICOLTA'	22
7	X.7	T0	0	0	0	1	1	0	0	0	0	QUALCHE DIFFICOLTA'	2
7	X.7	T1	0	1	1	1	0	0	0	0	0	QUALCHE DIFFICOLTA'	3
7	X.7	T2	0	0	1	1	0	0	0	0	0	QUALCHE DIFFICOLTA'	2
7	X.7	T3	0	0	0	1	1	0	0	0	0	QUALCHE DIFFICOLTA'	2
8	X.8	T0	1	1	0	0	1	0	0	0	0	QUALCHE DIFFICOLTA'	3
8	X.8	T1	1	1	0	1	2	0	0	0	0	QUALCHE DIFFICOLTA'	5
8	X.8	T2	1	1	0	1	2	0	0	0	0	QUALCHE DIFFICOLTA'	5
8	X.8	T3	1	1	0	0	1	1	0	0	0	QUALCHE DIFFICOLTàA'	4
9	X.9	T0	0	3	1	1	1	1	0	0	1	NOTEVOLE DIFFICOOLTA'	8
9	X.9	T1	2	3	2	2	1	1	1	1	1	NOTEVOLE DIFFICOLTA'	14
9	X.9	T2	1	1	1	2	0	1	0	0	0	QUALCHE DIFFICOLTA'	6
9	X.9	T3	1	0	0	1	0	1	0	0	0	QUALCHE DIFFICOLTA'	3
10	X.10	T0	3	1	1	1	1	1	0	1	0	QUALCHE DIFFICOLTA'	9
10	X.10	T1	1	1	2	1	0	2	0	0	0	NOTEVOLE DIFFICOLTA'	7
10	X.10	T2	2	1	1	0	0	0	0	1	1	NOTEVOLE DIFFICOLTA'	6
10	X.10	T3	1	1	2	1	0	1	0	0	0	NOTEVOLE DIFFICOLTA'	6
11	X.11	T0	3	2	2	3	0	1	3	1	1	TANTISSIME DIFFICOLTA'	16
11	X.11	T1	3	3	2	2	0	2	2	1	2	QUALCHE DIFFICOLTàA'	17
11	X.11	T2	3	1	2	1	2	1	1	1	2	QUALCHE DIFFICOLTàA'	14
11	X.11	T3	3	3	3	1	3	1	3	3	2	QUALCHE DIFFICOLTàA'	22
12	X.12	T0	3	3	2	3	1	2	2	2	2	ESTREMA DIFFICOLTA'	20
12	X.12	T1	3	3	2	3	1	2	2	2	2	ESTREMA DIFFICOLTA'	20
12	X.12	T2	3	3	2	3	1	3	3	2	3	ESTREMA DIFFICOLTA'	23
12	X.12	T3	3	3	2	3	1	3	2	3	2	ESTREMA DIFFICOLTA'	22
13	X.13	T0	0	0	0	1	1	0	0	0	0	QUALCHE DIFFICOLTA'	2
13	X.13	T1	0	1	1	1	0	0	0	0	0	QUALCHE DIFFICOLTA'	3
13	X.13	T2	0	0	1	1	0	0	0	0	0	QUALCHE DIFFICOLTA'	2
13	X.13	T3	0	0	0	1	1	0	0	0	0	QUALCHE DIFFICOLTA'	2
14	X.14	T0	1	1	0	0	1	0	0	0	0	QUALCHE DIFFICOLTA'	3
14	X.14	T1	1	1	0	1	2	0	0	0	0	QUALCHE DIFFICOLTA'	5
14	X.14	T2	1	1	0	1	2	0	0	0	0	QUALCHE DIFFICOLTA'	5
14	X.14	T3	1	1	0	0	1	1	0	0	0	QUALCHE DIFFICOLTàA'	4
15	X.15	T0	1	1	1	1	1	3	3	3	3	ESTREMA DIFFICOLTA'	17
15	X.15	T1	1	1	1	1	1	3	3	3	3	ESTREMA DIFFICOLTA'	17
15	X.15	T2	1	1	1	1	1	3	3	3	3	ESTREMA DIFFICOLTA'	17
15	X.15	T3	1	1	1	1	1	3	3	3	3	ESTREMA DIFFICOLTA'	17
16	X.16	T0	1	1	1	1	1	2	1	1	1	ESTREMA DIFFICOLTA'	10
16	X.16	T1	1	1	1	1	1	1	1	1	1	ESTREMA DIFFICOLTA'	9
16	X.16	T2	1	1	1	1	1	1	1	1	2	ESTREMA DIFFICOLTA'	10
16	X.16	T3	2	2	1	1	2	2	1	1	2	ESTREMA DIFFICOLTA'	14
17	X.17	T0	2	1	2	1	1	1	1	1	1	QUALCHE DIFFICOLTA	11
17	X.17	T1	2	1	1	1	1	1	0	1	1	QUALCHE DIFFICOLTA	9
17	X.17	T2	2	0	1	1	1	0	0	0	1	QUALCHE DIFFICOLTA	6
17	X.17	T3	2	0	1	1	1	0	0	0	1	QUALCHE DIFFICOLTA	6
18	X.18	T0	3	3	3	3	1	1	3	3	3	DIFFICOLTà ESTREMA	23
18	X.18	T1	3	3	3	2	1	1	2	3	3	DIFFICOLTà ESTREMA	21
18	X.18	T2	3	3	3	2	1	1	2	3	2	DIFFICOLTà ESTREMA	20
18	X.18	T3	3	3	2	2	1	1	2	3	2	DIFFICOLTà ESTREMA	19
19	X.19	T0	1	2	2	1	1	1	2	2	2	ALCUNE DIFFICOLTA	14
19	X.19	T1	1	1	1	1	1	0	2	1	2	ALCUNE DIFFICOLTA	10
19	X.19	T2	2	1	1	1	1	0	1	1	1	ALCUNE DIFFICOLTA	9
19	X.19	T3	2	1	1	0	0	0	0	1	0	ALCUNE DIFFICOLTA	5
20	X.20	T0	1	2	2	1	1	1	1	2	2	QUALCHE DIFFICOLTA'	13
20	X.20	T1	1	1	1	1	1	1	0	1	2	QUALCHE DIFFICOLTA'	9
20	X.20	T2	2	1	0	1	1	1	0	1	2	QUALCHE DIFFICOLTA	9
20	X.20	T3	2	1	0	0	0	1	0	0	2	QUALCHE DIFICOLTA	6
21	X.21	T0	2	2	2	1	1	1	1	1	2	MODERATE DIFFICOLTA	13
21	X.21	T1	2	1	1	1	1	1	1	1	2	MODERATE DIFFICOLTA	11
21	X.21	T2	2	0	0	0	1		0	1	1	MODERATE DIFFICOLTA	5
21	X.21	T3	2	0	0	0	0	0	0	0	1	MODERATE DIFFICOLTA	3
22	X.22	T0	3	1	2	1	1	1	1	1	2	MODERATE DIFFICOLTA	13
22	X.22	T1	2	1	1	1	1	1	0	1	2	MODERATE DIFFICOLTA	10
22	X.22	T2	1	0	0	1	1	1	0	1	2	MODERATE DIFFICOLTA	7
22	X.22	T3	1	0	0	1	0	0	0	0	1	MODERATE DIFFICOLTA	3
23	X.23	T0	2	1	1	1	1	1	1	1	1	QUALCHE DIFFICOLTA'	10
23	X.23	T1	1	1	0	0	0	0	0	0	0	QUALCHE DIFFICLTA'	2
23	X.23	T2	1	0	0	0	0	0	0	0	0	QUALCHE DIFFICOLTA'	1
23	X.23	T3	1	0	0	0	0	0	0	0	0	QUALCHE DIFFICOLTA'	1
24	X.24	T0	3	3	2	3	1	2	2	2	2	ESTREMA DIFFICOLTA'	20
24	X.24	T1	3	3	2	3	1	2	2	2	2	ESTREMA DIFFICOLTA'	20
24	X.24	T2	3	3	2	3	1	3	3	2	3	ESTREMA DIFFICOLTA'	23
24	X.24	T3	3	3	2	3	1	3	2	3	2	ESTREMA DIFFICOLTA'	22
25	X.25	T0	0	0	0	1	1	0	0	0	0	QUALCHE DIFFICOLTA'	2
25	X.25	T1	0	1	1	1	0	0	0	0	0	QUALCHE DIFFICOLTA'	3
25	X.25	T2	0	0	1	1	0	0	0	0	0	QUALCHE DIFFICOLTA'	2
25	X.25	T3	0	0	0	1	1	0	0	0	0	QUALCHE DIFFICOLTA'	2
26	X.26	T0	1	1	0	0	1	0	0	0	0	QUALCHE DIFFICOLTA'	3
26	X.26	T1	1	1	0	1	2	0	0	0	0	QUALCHE DIFFICOLTA'	5
26	X.26	T2	1	1	0	1	2	0	0	0	0	QUALCHE DIFFICOLTA'	5
26	X.26	T3	1	1	0	0	1	1	0	0	0	QUALCHE DIFFICOLTàA'	4
27	X.27	T0	0	3	1	1	1	1	0	0	1	NOTEVOLE DIFFICOOLTA'	8
27	X.27	T1	2	3	2	2	1	1	1	1	1	NOTEVOLE DIFFICOLTA'	14
27	X.27	T2	1	1	1	2	0	1	0	0	0	QUALCHE DIFFICOLTA'	6
27	X.27	T3	1	0	0	1	0	1	0	0	0	QUALCHE DIFFICOLTA'	3
28	X.28	T0	3	1	1	1	1	1	0	1	0	QUALCHE DIFFICOLTA'	9
28	X.28	T1	1	1	2	1	0	2	0	0	0	NOTEVOLE DIFFICOLTA'	7
28	X.28	T2	2	1	1	0	0	0	0	1	1	NOTEVOLE DIFFICOLTA'	6
28	X.28	T3	1	1	2	1	0	1	0	0	0	NOTEVOLE DIFFICOLTA'	6
29	X.28	T0	3	2	2	3	0	1	3	1	1	TANTISSIME DIFFICOLTA'	16
29	X.29	T1	3	3	2	2	0	2	2	1	2	QUALCHE DIFFICOLTàA'	17
29	X.29	T2	3	1	2	1	2	1	1	1	2	QUALCHE DIFFICOLTàA'	14
29	X.29	T3	3	3	3	1	3	1	3	3	2	QUALCHE DIFFICOLTàA'	22
30	X.30	T0	3	3	2	3	1	2	2	2	2	ESTREMA DIFFICOLTA'	20
30	X.30	T1	3	3	2	3	1	2	2	2	2	ESTREMA DIFFICOLTA'	20
30	X.30	T2	3	3	2	3	1	3	3	2	3	ESTREMA DIFFICOLTA'	23
30	X.30	T3	3	3	2	3	1	3	2	3	2	ESTREMA DIFFICOLTA'	22
31	X.31	T0	0	0	0	1	1	0	0	0	0	QUALCHE DIFFICOLTA'	2
31	X.31	T1	0	1	1	1	0	0	0	0	0	QUALCHE DIFFICOLTA'	3
31	X.31	T2	0	0	1	1	0	0	0	0	0	QUALCHE DIFFICOLTA'	2
31	X.31	T3	0	0	0	1	1	0	0	0	0	QUALCHE DIFFICOLTA'	2
32	X.32	T0	1	1	0	0	1	0	0	0	0	QUALCHE DIFFICOLTA'	3
32	X.32	T1	1	1	0	1	2	0	0	0	0	QUALCHE DIFFICOLTA'	5
32	X.32	T2	1	1	0	1	2	0	0	0	0	QUALCHE DIFFICOLTA'	5
32	X.32	T3	1	1	0	0	1	1	0	0	0	QUALCHE DIFFICOLTàA'	4
33	X.33	T0	0	3	1	1	1	1	0	0	1	NOTEVOLE DIFFICOOLTA'	8
33	X.33	T1	2	3	2	2	1	1	1	1	1	NOTEVOLE DIFFICOLTA'	14
33	X.33	T2	1	1	1	2	0	1	0	0	0	QUALCHE DIFFICOLTA'	6
33	X.33	T3	1	0	0	1	0	1	0	0	0	QUALCHE DIFFICOLTA'	3
34	X.34	T0	3	1	1	1	1	1	0	1	0	QUALCHE DIFFICOLTA'	9
34	X.34	T1	1	1	2	1	0	2	0	0	0	NOTEVOLE DIFFICOLTA'	7
34	X.34	T2	2	1	1	0	0	0	0	1	1	NOTEVOLE DIFFICOLTA'	6
34	X.34	T3	1	1	2	1	0	1	0	0	0	NOTEVOLE DIFFICOLTA'	6
35	X.35	T0	3	2	2	3	0	1	3	1	1	TANTISSIME DIFFICOLTA'	16
35	X.35	T1	3	3	2	2	0	2	2	1	2	QUALCHE DIFFICOLTàA'	17
35	X.35	T2	3	1	2	1	2	1	1	1	2	QUALCHE DIFFICOLTàA'	14
35	X.35	T3	3	3	3	1	3	1	3	3	2	QUALCHE DIFFICOLTàA'	22
36	X.36	T0	3	3	2	3	1	2	2	2	2	ESTREMA DIFFICOLTA'	20
36	X.36	T1	3	3	2	3	1	2	2	2	2	ESTREMA DIFFICOLTA'	20
36	X.36	T2	3	3	2	3	1	3	3	2	3	ESTREMA DIFFICOLTA'	23
36	X.36	T3	3	3	2	3	1	3	2	3	2	ESTREMA DIFFICOLTA'	22
37	X.37	T0	0	0	0	1	1	0	0	0	0	QUALCHE DIFFICOLTA'	2
37	X.37	T1	0	1	1	1	0	0	0	0	0	QUALCHE DIFFICOLTA'	3
37	X.37	T2	0	0	1	1	0	0	0	0	0	QUALCHE DIFFICOLTA'	2
37	X.37	T3	0	0	0	1	1	0	0	0	0	QUALCHE DIFFICOLTA'	2
38	X.38	T0	1	1	0	0	1	0	0	0	0	QUALCHE DIFFICOLTA'	3
38	X.38	T1	1	1	0	1	2	0	0	0	0	QUALCHE DIFFICOLTA'	5
38	X.38	T2	1	1	0	1	2	0	0	0	0	QUALCHE DIFFICOLTA'	5
38	X.38	T3	1	1	0	0	1	1	0	0	0	QUALCHE DIFFICOLTàA'	4
39	X.39	T0	0	3	1	1	1	1	0	0	1	NOTEVOLE DIFFICOOLTA'	8
39	X.39	T1	2	3	2	2	1	1	1	1	1	NOTEVOLE DIFFICOLTA'	14
39	X.39	T2	1	1	1	2	0	1	0	0	0	QUALCHE DIFFICOLTA'	6
39	X.39	T3	1	0	0	1	0	1	0	0	0	QUALCHE DIFFICOLTA'	3
40	X.40	T0	3	1	1	1	1	1	0	1	0	QUALCHE DIFFICOLTA'	9
40	X.40	T1	1	1	2	1	0	2	0	0	0	NOTEVOLE DIFFICOLTA'	7
40	X.40	T2	2	1	1	0	0	0	0	1	1	NOTEVOLE DIFFICOLTA'	6
40	X.40	T3	1	1	2	1	0	1	0	0	0	NOTEVOLE DIFFICOLTA'	6
41	X.41	T0	3	2	2	3	0	1	3	1	1	TANTISSIME DIFFICOLTA'	16
41	X.41	T1	3	3	2	2	0	2	2	1	2	QUALCHE DIFFICOLTàA'	17
41	X.41	T2	3	1	2	1	2	1	1	1	2	QUALCHE DIFFICOLTàA'	14
41	X.41	T3	3	3	3	1	3	1	3	3	2	QUALCHE DIFFICOLTàA'	22
42	X.42	T0	3	3	2	3	1	2	2	2	2	ESTREMA DIFFICOLTA'	20
42	X.42	T1	3	3	2	3	1	2	2	2	2	ESTREMA DIFFICOLTA'	20
42	X.42	T2	3	3	2	3	1	3	3	2	3	ESTREMA DIFFICOLTA'	23
42	X.42	T3	3	3	2	3	1	3	2	3	2	ESTREMA DIFFICOLTA'	22
43	X.43	T0	0	0	0	1	1	0	0	0	0	QUALCHE DIFFICOLTA'	2
43	X.43	T1	0	1	1	1	0	0	0	0	0	QUALCHE DIFFICOLTA'	3
43	X.43	T2	0	0	1	1	0	0	0	0	0	QUALCHE DIFFICOLTA'	2
43	X.43	T3	0	0	0	1	1	0	0	0	0	QUALCHE DIFFICOLTA'	2
44	X.44	T0	1	1	0	0	1	0	0	0	0	QUALCHE DIFFICOLTA'	3
44	X.44	T1	1	1	0	1	2	0	0	0	0	QUALCHE DIFFICOLTA'	5
44	X.44	T2	1	1	0	1	2	0	0	0	0	QUALCHE DIFFICOLTA'	5
44	X.44	T3	1	1	0	0	1	1	0	0	0	QUALCHE DIFFICOLTàA'	4
45	X.45	T0	0	3	1	1	1	1	0	0	1	NOTEVOLE DIFFICOOLTA'	8
45	X.45	T1	2	3	2	2	1	1	1	1	1	NOTEVOLE DIFFICOLTA'	14
45	X.45	T2	1	1	1	2	0	1	0	0	0	QUALCHE DIFFICOLTA'	6
45	X.45	T3	1	0	0	1	0	1	0	0	0	QUALCHE DIFFICOLTA'	3
46	X.46	T0	3	1	1	1	1	1	0	1	0	QUALCHE DIFFICOLTA'	9
46	X.46	T1	1	1	2	1	0	2	0	0	0	NOTEVOLE DIFFICOLTA'	7
46	X.46	T2	2	1	1	0	0	0	0	1	1	NOTEVOLE DIFFICOLTA'	6
46	X.46	T3	1	1	2	1	0	1	0	0	0	NOTEVOLE DIFFICOLTA'	6
47	X.47	T0	3	2	2	3	0	1	3	1	1	TANTISSIME DIFFICOLTA'	16
47	X.47	T1	3	3	2	2	0	2	2	1	2	QUALCHE DIFFICOLTàA'	17
47	X.47	T2	3	1	2	1	2	1	1	1	2	QUALCHE DIFFICOLTàA'	14
47	X.47	T3	3	3	3	1	3	1	3	3	2	QUALCHE DIFFICOLTàA'	22
48	X.48	T0	3	3	2	3	1	2	2	2	2	ESTREMA DIFFICOLTA'	20
48	X.48	T1	3	3	2	3	1	2	2	2	2	ESTREMA DIFFICOLTA'	20
48	X.48	T2	3	3	2	3	1	3	3	2	3	ESTREMA DIFFICOLTA'	23
48	X.48	T3	3	3	2	3	1	3	2	3	2	ESTREMA DIFFICOLTA'	22
49	X.49	T0	0	0	0	1	1	0	0	0	0	QUALCHE DIFFICOLTA'	2
49	X.49	T1	0	1	1	1	0	0	0	0	0	QUALCHE DIFFICOLTA'	3
49	X.49	T2	0	0	1	1	0	0	0	0	0	QUALCHE DIFFICOLTA'	2
49	X.49	T3	0	0	0	1	1	0	0	0	0	QUALCHE DIFFICOLTA'	2
50	X.50	T0	1	1	0	0	1	0	0	0	0	QUALCHE DIFFICOLTA'	3
50	X.50	T1	1	1	0	1	2	0	0	0	0	QUALCHE DIFFICOLTA'	5
50	X.50	T2	1	1	0	1	2	0	0	0	0	QUALCHE DIFFICOLTA'	5
50	X.50	T3	1	1	0	0	1	1	0	0	0	QUALCHE DIFFICOLTàA'	4

## Sheet: OAI-23
NORD	ID	Tempo	Item OSTOMY ADJUSTMENT INVENTORY-23 (OAI-23)																							Punteggi totali
			OAI.1 Sento di essermi ripreso dall’ intervento di stomia	OAI.2 Non mi piace toccare o vedere la stomia	OAI.3 Ho una vita ricca di significato anche con la stomia	OAI.4 Ho il piacere di mangiare e bere come prima di avere la stomia	OAI.5 La stomia mi impedisce di fare una doccia o un bagno soddisfacente	OAI.6. Dormo bene senza preoccuparmi della stomia	OAI.7 A causa della stomia sento di non avere più il controllo della mia vita	OAI.8 Sono riluttante a socializzare da quando ho la stomia	OAI.9 Ho di recente accettato la stomia come parte del mio corpo	OAI.10 Non posso superare il trauma di avere una stomia	OAI.11 A causa della stomia limito la varietà delle mie attività	OAI.12 A causa della stomia mi sentirò sempre un paziente	OAI.13 Ho il pensiero costante che la stomia possa perdere, essere male odorante o rumorosa	OAI.14 Ho accettato i cambiamenti nel mio aspetto fisico causati dalla stomia	OAI.15 Sono grato che la stomia mi abbia dato una nuova prospettiva di vita	OAI.16 Occuparmi della stomia è difficile	OAI.17 A causa della stomia mi sento sessualmente meno attraente	OAI.18 Sono arrabbiato perché ho la stomia	OAI.19 Ho una vita gratificante nonostante la stomia	OAI.20 In futuro sarò capace di gestire la stomia	OAI.21 Sono sempre ansioso per la stomia	OAI.22 Sento che con la stomia ho superato l’evento più difficile della mia vita	OAI.23 Posso intraprendere diverse attività nonostante la stomia	OAI.TOT
1	X.1	T0	2	4	2	3	4	3	3	5	1	4	3	1	3	1	3	3	5	5	2	3	5	3	2	70
1	X.1	T1	2	4	2	3	4	3	4	5	2	4	3	1	3	1	3	3	5	5	2	3	4	3	2	71
1	X.1	T2	2	4	2	3	3	3	4	5	2	4	3	1	3	1	3	3	5	5	1	3	5	3	2	70
1	X.1	T3	3	2	3	3	3	2	5	5	1	4	4	3	3	1	3	1	5	3	3	2	3	3	3	68
2	X.2	T0	3	2	3	3	2	2	5	4	2	4	3	3	3	2	3	1	4	3	3	2	3	2	4	66
2	X.2	T1	3	2	3	3	3	2	4	5	2	4	4	3	3	2	3	1	4	3	3	2	3	3	3	68
2	X.2	T2	3	3	2	2	4	1	4	4	2	3	3	3	3	2	4	2	3	3	3	4	2	3	3	66
2	X.2	T3	3	3	1	2	5	2	4	4	1	4	3	3	4	2	5	3	4	3	3	2	2	3	3	69
3	X.3	T0	3	4	4	5	3	3	3	3	4	3	3	3	3	4	5	3	3	3	4	3	1	3	3	76
3	X.3	T1	3	3	3	2	4	3	3	2	3	4	3	3	3	2	4	2	3	4	4	2	2	3	3	68
3	X.3	T2	2	2	3	3	3	3	4	4	2	5	3	4	3	2	3	2	3	4	3	2	2	3	2	67
3	X.3	T3	2	3	3	3	4	2	4	4	2	5	3	4	3	2	4	3	4	3	3	3	2	3	2	71
4	X.4	T0	4	2	3	3	3	3	3	4	3	3	3	3	2	4	4	1	3	3	5	3	3	3	3	71
4	X.4	T1	3	3	4	5	3	3	4	5	3	3	2	4	3	3	5	2	3	3	5	2	2	3	3	76
4	X.4	T2	4	3	3	4	4	3	3	4	4	3	3	3	4	3	5	2	3	4	5	1	3	4	4	79
4	X.4	T3	3	3	4	3	3	3	4	4	3	3	2	3	3	3	4	2	3	3	5	2	2	4	4	73
5	X.5	T0	3	2	5	4	3	5	1	3	3	3	2	2	2	5	5	1	2	1	5	4	1	5	4	71
5	X.5	T1	3	3	5	5	4	4	2	3	4	2	2	3	1	4	4	2	2	2	5	3	1	5	5	74
5	X.5	T2	4	3	5	5	4	4	2	3	4	3	2	3	2	4	5	2	2	2	5	4	2	3	5	78
5	X.5	T3	3	2	5	4	4	4	2	4	2	4	2	3	3	4	5	2	2	3	4	4	2	3	4	75
6	X.6	T0	4	3	5	5	3	4	1	4	3	3	3	3	2	4	4	2	1	1	4	4	2	4	5	74
6	X.6	T1	4	2	5	4	3	3	2	4	2	3	2	3	3	4	5	1	1	2	5	4	1	3	5	71
6	X.6	T2	5	3	4	5	3	4	2	3	3	3	2	3	3	4	4	1	2	1	4	4	2	4	4	73
6	X.6	T3	4	3	5	5	3	4	1	3	4	3	2	3	3	4	5	2	2	2	4	4	1	3	4	74
7	X.7	T0	2	4	2	3	4	3	3	5	1	4	3	1	3	1	3	3	5	5	2	3	5	3	2	70
7	X.7	T1	2	4	2	3	4	3	4	5	2	4	3	1	3	1	3	3	5	5	2	3	4	3	2	71
7	X.7	T2	2	4	2	3	3	3	4	5	2	4	3	1	3	1	3	3	5	5	1	3	5	3	2	70
7	X.7	T3	3	2	3	3	3	2	5	5	1	4	4	3	3	1	3	1	5	3	3	2	3	3	3	68
8	X.8	T0	3	2	3	3	2	2	5	4	2	4	3	3	3	2	3	1	4	3	3	2	3	2	4	66
8	X.8	T1	3	2	3	3	3	2	4	5	2	4	4	3	3	2	3	1	4	3	3	2	3	3	3	68
8	X.8	T2	3	3	2	2	4	1	4	4	2	3	3	3	3	2	4	2	3	3	3	4	2	3	3	66
8	X.8	T3	3	3	1	2	5	2	4	4	1	4	3	3	4	2	5	3	4	3	3	2	2	3	3	69
9	X.9	T0	3	4	4	5	3	3	3	3	4	3	3	3	3	4	5	3	3	3	4	3	1	3	3	76
9	X.9	T1	3	3	3	2	4	3	3	2	3	4	3	3	3	2	4	2	3	4	4	2	2	3	3	68
9	X.9	T2	2	2	3	3	3	3	4	4	2	5	3	4	3	2	3	2	3	4	3	2	2	3	2	67
9	X.9	T3	2	3	3	3	4	2	4	4	2	5	3	4	3	2	4	3	4	3	3	3	2	3	2	71
10	X.10	T0	4	2	3	3	3	3	3	4	3	3	3	3	2	4	4	1	3	3	5	3	3	3	3	71
10	X.10	T1	3	3	4	5	3	3	4	5	3	3	2	4	3	3	5	2	3	3	5	2	2	3	3	76
10	X.10	T2	4	3	3	4	4	3	3	4	4	3	3	3	4	3	5	2	3	4	5	1	3	4	4	79
10	X.10	T3	3	3	4	3	3	3	4	4	3	3	2	3	3	3	4	2	3	3	5	2	2	4	4	73
11	X.11	T0	3	2	5	4	3	5	1	3	3	3	2	2	2	5	5	1	2	1	5	4	1	5	4	71
11	X.11	T1	3	3	5	5	4	4	2	3	4	2	2	3	1	4	4	2	2	2	5	3	1	5	5	74
11	X.11	T2	4	3	5	5	4	4	2	3	4	3	2	3	2	4	5	2	2	2	5	4	2	3	5	78
11	X.11	T3	3	2	5	4	4	4	2	4	2	4	2	3	3	4	5	2	2	3	4	4	2	3	4	75
12	X.12	T0	4	3	5	5	3	4	1	4	3	3	3	3	2	4	4	2	1	1	4	4	2	4	5	74
12	X.12	T1	4	2	5	4	3	3	2	4	2	3	2	3	3	4	5	1	1	2	5	4	1	3	5	71
12	X.12	T2	5	3	4	5	3	4	2	3	3	3	2	3	3	4	4	1	2	1	4	4	2	4	4	73
12	X.12	T3	4	3	5	5	3	4	1	3	4	3	2	3	3	4	5	2	2	2	4	4	1	3	4	74
13	X.13	T0	2	4	2	3	4	3	3	5	1	4	3	1	3	1	3	3	5	5	2	3	5	3	2	70
13	X.13	T1	2	4	2	3	4	3	4	5	2	4	3	1	3	1	3	3	5	5	2	3	4	3	2	71
13	X.13	T2	2	4	2	3	3	3	4	5	2	4	3	1	3	1	3	3	5	5	1	3	5	3	2	70
13	X.13	T3	3	2	3	3	3	2	5	5	1	4	4	3	3	1	3	1	5	3	3	2	3	3	3	68
14	X.14	T0	3	2	3	3	2	2	5	4	2	4	3	3	3	2	3	1	4	3	3	2	3	2	4	66
14	X.14	T1	3	2	3	3	3	2	4	5	2	4	4	3	3	2	3	1	4	3	3	2	3	3	3	68
14	X.14	T2	3	3	2	2	4	1	4	4	2	3	3	3	3	2	4	2	3	3	3	4	2	3	3	66
14	X.14	T3	3	3	1	2	5	2	4	4	1	4	3	3	4	2	5	3	4	3	3	2	2	3	3	69
15	X.15	T0	3	4	4	4	5	3	4	3	5	3	2	3	3	4	4	3	4	4	4	4	5	4	4	86
15	X.15	T1	3	3	3	3	4	3	4	3	5	3	2	3	3	4	4	3	4	4	4	4	5	4	4	82
15	X.15	T2	3	3	3	3	4	3	4	3	5	3	2	3	3	4	4	3	4	4	3	4	5	3	4	80
15	X.15	T3	3	3	3	3	4	3	3	3	5	3	2	3	3	4	4	3	4	4	3	4	5	3	3	78
16	X.16	T0	4	3	4	3	5	3	4	3	5	3	2	4	3	3	4	3	4	4	4	4	5	3	4	84
16	X.16	T1	4	3	4	3	5	3	4	3	5	3	2	4	3	3	4	3	4	4	4	4	4	3	4	83
16	X.16	T2	4	3	4	3	5	3	4	3	5	3	2	4	3	3	4	3	4	4	4	4	4	3	4	83
16	X.16	T3	4	3	4	3	5	3	4	3	5	3	2	4	3	3	4	3	4	4	4	4	4	3	3	82
17	X.17	T0	4	3	3	4	4	3	2	3	3	2	2	2	2	3	2	2	4	2	3	3	2	2	3	63
17	X.17	T1	3	3	2	3	4	2	3	3	2	2	3	2	2	4	2	3	4	3	3	2	3	2	3	63
17	X.17	T2	3	3	2	2	4	2	3	3	2	3	3	2	2	4	2	3	4	3	3	2	3	2	3	63
17	X.17	T3	3	3	2	2	4	2	3	3	2	3	3	3	3	4	2	3	4	3	3	2	3	2	3	65
18	X.18	T0	4	2	4	5	2	3	3	3	3	2	2	2	2	4	2	1	4	2	4	3	1	1	2	61
18	X.18	T1	3	2	4	4	3	3	3	3	3	2	2	2	2	4	2	2	4	2	4	2	2	1	2	61
18	X.18	T2	3	2	3	4	4	3	3	3	3	2	2	2	2	4	2	2	4	2	4	2	2	1	2	61
18	X.18	T3	2	2	3	4	4	3	3	3	3	2	2	3	2	4	2	2	4	2	4	2	2	2	2	62
19	X.19	T0	4	3	3	4	4	3	2	3	3	2	2	2	3	3	4	3	4	3	3	3	1	2	3	67
19	X.19	T1	3	3	2	3	4	2	3	3	2	3	3	2	3	4	3	2	4	3	3	2	2	2	3	64
19	X.19	T2	3	3	2	2	4	2	3	3	2	3	3	2	3	4	3	3	4	3	3	2	2	2	3	64
19	X.19	T3	3	3	2	2	4	2	3	3	2	3	4	3	3	4	2	3	4	3	3	2	2	2	3	65
20	X.20	T0	4	3	3	4	4	3	2	3	3	2	3	3	2	3	2	2	4	2	3	3	2	1	2	63
20	X.20	T1	3	3	2	3	4	3	3	3	3	3	3	3	3	3	3	3	4	3	3	2	3	2	3	68
20	X.20	T2	3	3	2	3	4	2	3	3	2	3	3	3	3	4	3	3	4	3	3	2	3	2	3	67
20	X.20	T3	3	3	2	3	4	2	3	3	2	3	4	2	3	4	3	3	4	3	3	2	3	2	3	67
21	X.21	T0	3	3	3	4	3	3	2	3	3	2	3	3	2	3	4	2	4	2	3	4	2	1	3	65
21	X.21	T1	3	3	2	3	4	2	2	3	3	3	3	4	3	3	3	3	4	3	3	3	3	2	3	68
21	X.21	T2	3	3	2	3	4	2	3	3	2	3	3	4	3	4	3	3	4	3	3	3	3	2	3	69
21	X.21	T3	3	3	2	2	4	2	3	3	2	3	4	4	3	4	2	3	4	3	3	3	3	2	3	68
22	X.22	T0	3	3	3	4	3	3	2	3	3	3	3	3	2	3	3	2	4	3	3	3	1	1	3	64
22	X.22	T1	3	3	2	3	4	2	2	3	2	3	4	3	3	3	3	3	4	3	3	3	2	2	3	66
22	X.22	T2	3	3	2	3	4	2	3	3	2	3	4	3	4	3	2	3	4	3	3	3	2	2	3	67
22	X.22	T3	2	3	2	2	4	2	3	3	2	3	4	4	4	4	2	3	4	3	3	3	2	2	3	67
23	X.23	T0	3	2	2	4	4	2	2	3	3	2	3	3	3	3	3	2	4	2	3	2	2	1	2	60
23	X.23	T1	2	3	2	2	4	2	3	3	2	3	4	4	4	4	2	2	4	3	3	3	3	2	3	67
23	X.23	T2	2	3	2	2	4	2	3	3	2	3	4	4	4	4	2	3	4	3	3	3	3	2	2	67
23	X.23	T3	2	3	2	2	4	2	3	3	2	3	4	4	4	4	2	3	4	3	3	3	3	1	3	67
24	X.24	T0	4	3	5	5	3	4	1	4	3	3	3	3	2	4	4	2	1	1	4	4	2	4	5	74
24	X.24	T1	4	2	5	4	3	3	2	4	2	3	2	3	3	4	5	1	1	2	5	4	1	3	5	71
24	X.24	T2	5	3	4	5	3	4	2	3	3	3	2	3	3	4	4	1	2	1	4	4	2	4	4	73
24	X.24	T3	4	3	5	5	3	4	1	3	4	3	2	3	3	4	5	2	2	2	4	4	1	3	4	74
25	X.25	T0	2	4	2	3	4	3	3	5	1	4	3	1	3	1	3	3	5	5	2	3	5	3	2	70
25	X.25	T1	2	4	2	3	4	3	4	5	2	4	3	1	3	1	3	3	5	5	2	3	4	3	2	71
25	X.25	T2	2	4	2	3	3	3	4	5	2	4	3	1	3	1	3	3	5	5	1	3	5	3	2	70
25	X.25	T3	3	2	3	3	3	2	5	5	1	4	4	3	3	1	3	1	5	3	3	2	3	3	3	68
26	X.26	T0	3	2	3	3	2	2	5	4	2	4	3	3	3	2	3	1	4	3	3	2	3	2	4	66
26	X.26	T1	3	2	3	3	3	2	4	5	2	4	4	3	3	2	3	1	4	3	3	2	3	3	3	68
26	X.26	T2	3	3	2	2	4	1	4	4	2	3	3	3	3	2	4	2	3	3	3	4	2	3	3	66
26	X.26	T3	3	3	1	2	5	2	4	4	1	4	3	3	4	2	5	3	4	3	3	2	2	3	3	69
27	X.27	T0	3	4	4	5	3	3	3	3	4	3	3	3	3	4	5	3	3	3	4	3	1	3	3	76
27	X.27	T1	3	3	3	2	4	3	3	2	3	4	3	3	3	2	4	2	3	4	4	2	2	3	3	68
27	X.27	T2	2	2	3	3	3	3	4	4	2	5	3	4	3	2	3	2	3	4	3	2	2	3	2	67
27	X.27	T3	2	3	3	3	4	2	4	4	2	5	3	4	3	2	4	3	4	3	3	3	2	3	2	71
28	X.28	T0	4	2	3	3	3	3	3	4	3	3	3	3	2	4	4	1	3	3	5	3	3	3	3	71
28	X.28	T1	3	3	4	5	3	3	4	5	3	3	2	4	3	3	5	2	3	3	5	2	2	3	3	76
28	X.28	T2	4	3	3	4	4	3	3	4	4	3	3	3	4	3	5	2	3	4	5	1	3	4	4	79
28	X.28	T3	3	3	4	3	3	3	4	4	3	3	2	3	3	3	4	2	3	3	5	2	2	4	4	73
29	X.28	T0	3	2	5	4	3	5	1	3	3	3	2	2	2	5	5	1	2	1	5	4	1	5	4	71
29	X.29	T1	3	3	5	5	4	4	2	3	4	2	2	3	1	4	4	2	2	2	5	3	1	5	5	74
29	X.29	T2	4	3	5	5	4	4	2	3	4	3	2	3	2	4	5	2	2	2	5	4	2	3	5	78
29	X.29	T3	3	2	5	4	4	4	2	4	2	4	2	3	3	4	5	2	2	3	4	4	2	3	4	75
30	X.30	T0	4	3	5	5	3	4	1	4	3	3	3	3	2	4	4	2	1	1	4	4	2	4	5	74
30	X.30	T1	4	2	5	4	3	3	2	4	2	3	2	3	3	4	5	1	1	2	5	4	1	3	5	71
30	X.30	T2	5	3	4	5	3	4	2	3	3	3	2	3	3	4	4	1	2	1	4	4	2	4	4	73
30	X.30	T3	4	3	5	5	3	4	1	3	4	3	2	3	3	4	5	2	2	2	4	4	1	3	4	74
31	X.31	T0	2	4	2	3	4	3	3	5	1	4	3	1	3	1	3	3	5	5	2	3	5	3	2	70
31	X.31	T1	2	4	2	3	4	3	4	5	2	4	3	1	3	1	3	3	5	5	2	3	4	3	2	71
31	X.31	T2	2	4	2	3	3	3	4	5	2	4	3	1	3	1	3	3	5	5	1	3	5	3	2	70
31	X.31	T3	3	2	3	3	3	2	5	5	1	4	4	3	3	1	3	1	5	3	3	2	3	3	3	68
32	X.32	T0	3	2	3	3	2	2	5	4	2	4	3	3	3	2	3	1	4	3	3	2	3	2	4	66
32	X.32	T1	3	2	3	3	3	2	4	5	2	4	4	3	3	2	3	1	4	3	3	2	3	3	3	68
32	X.32	T2	3	3	2	2	4	1	4	4	2	3	3	3	3	2	4	2	3	3	3	4	2	3	3	66
32	X.32	T3	3	3	1	2	5	2	4	4	1	4	3	3	4	2	5	3	4	3	3	2	2	3	3	69
33	X.33	T0	3	4	4	5	3	3	3	3	4	3	3	3	3	4	5	3	3	3	4	3	1	3	3	76
33	X.33	T1	3	3	3	2	4	3	3	2	3	4	3	3	3	2	4	2	3	4	4	2	2	3	3	68
33	X.33	T2	2	2	3	3	3	3	4	4	2	5	3	4	3	2	3	2	3	4	3	2	2	3	2	67
33	X.33	T3	2	3	3	3	4	2	4	4	2	5	3	4	3	2	4	3	4	3	3	3	2	3	2	71
34	X.34	T0	4	2	3	3	3	3	3	4	3	3	3	3	2	4	4	1	3	3	5	3	3	3	3	71
34	X.34	T1	3	3	4	5	3	3	4	5	3	3	2	4	3	3	5	2	3	3	5	2	2	3	3	76
34	X.34	T2	4	3	3	4	4	3	3	4	4	3	3	3	4	3	5	2	3	4	5	1	3	4	4	79
34	X.34	T3	3	3	4	3	3	3	4	4	3	3	2	3	3	3	4	2	3	3	5	2	2	4	4	73
35	X.35	T0	3	2	5	4	3	5	1	3	3	3	2	2	2	5	5	1	2	1	5	4	1	5	4	71
35	X.35	T1	3	3	5	5	4	4	2	3	4	2	2	3	1	4	4	2	2	2	5	3	1	5	5	74
35	X.35	T2	4	3	5	5	4	4	2	3	4	3	2	3	2	4	5	2	2	2	5	4	2	3	5	78
35	X.35	T3	3	2	5	4	4	4	2	4	2	4	2	3	3	4	5	2	2	3	4	4	2	3	4	75
36	X.36	T0	4	3	5	5	3	4	1	4	3	3	3	3	2	4	4	2	1	1	4	4	2	4	5	74
36	X.36	T1	4	2	5	4	3	3	2	4	2	3	2	3	3	4	5	1	1	2	5	4	1	3	5	71
36	X.36	T2	5	3	4	5	3	4	2	3	3	3	2	3	3	4	4	1	2	1	4	4	2	4	4	73
36	X.36	T3	4	3	5	5	3	4	1	3	4	3	2	3	3	4	5	2	2	2	4	4	1	3	4	74
37	X.37	T0	2	4	2	3	4	3	3	5	1	4	3	1	3	1	3	3	5	5	2	3	5	3	2	70
37	X.37	T1	2	4	2	3	4	3	4	5	2	4	3	1	3	1	3	3	5	5	2	3	4	3	2	71
37	X.37	T2	2	4	2	3	3	3	4	5	2	4	3	1	3	1	3	3	5	5	1	3	5	3	2	70
37	X.37	T3	3	2	3	3	3	2	5	5	1	4	4	3	3	1	3	1	5	3	3	2	3	3	3	68
38	X.38	T0	3	2	3	3	2	2	5	4	2	4	3	3	3	2	3	1	4	3	3	2	3	2	4	66
38	X.38	T1	3	2	3	3	3	2	4	5	2	4	4	3	3	2	3	1	4	3	3	2	3	3	3	68
38	X.38	T2	3	3	2	2	4	1	4	4	2	3	3	3	3	2	4	2	3	3	3	4	2	3	3	66
38	X.38	T3	3	3	1	2	5	2	4	4	1	4	3	3	4	2	5	3	4	3	3	2	2	3	3	69
39	X.39	T0	3	4	4	5	3	3	3	3	4	3	3	3	3	4	5	3	3	3	4	3	1	3	3	76
39	X.39	T1	3	3	3	2	4	3	3	2	3	4	3	3	3	2	4	2	3	4	4	2	2	3	3	68
39	X.39	T2	2	2	3	3	3	3	4	4	2	5	3	4	3	2	3	2	3	4	3	2	2	3	2	67
39	X.39	T3	2	3	3	3	4	2	4	4	2	5	3	4	3	2	4	3	4	3	3	3	2	3	2	71
40	X.40	T0	4	2	3	3	3	3	3	4	3	3	3	3	2	4	4	1	3	3	5	3	3	3	3	71
40	X.40	T1	3	3	4	5	3	3	4	5	3	3	2	4	3	3	5	2	3	3	5	2	2	3	3	76
40	X.40	T2	4	3	3	4	4	3	3	4	4	3	3	3	4	3	5	2	3	4	5	1	3	4	4	79
40	X.40	T3	3	3	4	3	3	3	4	4	3	3	2	3	3	3	4	2	3	3	5	2	2	4	4	73
41	X.41	T0	3	2	5	4	3	5	1	3	3	3	2	2	2	5	5	1	2	1	5	4	1	5	4	71
41	X.41	T1	3	3	5	5	4	4	2	3	4	2	2	3	1	4	4	2	2	2	5	3	1	5	5	74
41	X.41	T2	4	3	5	5	4	4	2	3	4	3	2	3	2	4	5	2	2	2	5	4	2	3	5	78
41	X.41	T3	3	2	5	4	4	4	2	4	2	4	2	3	3	4	5	2	2	3	4	4	2	3	4	75
42	X.42	T0	4	3	5	5	3	4	1	4	3	3	3	3	2	4	4	2	1	1	4	4	2	4	5	74
42	X.42	T1	4	2	5	4	3	3	2	4	2	3	2	3	3	4	5	1	1	2	5	4	1	3	5	71
42	X.42	T2	5	3	4	5	3	4	2	3	3	3	2	3	3	4	4	1	2	1	4	4	2	4	4	73
42	X.42	T3	4	3	5	5	3	4	1	3	4	3	2	3	3	4	5	2	2	2	4	4	1	3	4	74
43	X.43	T0	2	4	2	3	4	3	3	5	1	4	3	1	3	1	3	3	5	5	2	3	5	3	2	70
43	X.43	T1	2	4	2	3	4	3	4	5	2	4	3	1	3	1	3	3	5	5	2	3	4	3	2	71
43	X.43	T2	2	4	2	3	3	3	4	5	2	4	3	1	3	1	3	3	5	5	1	3	5	3	2	70
43	X.43	T3	3	2	3	3	3	2	5	5	1	4	4	3	3	1	3	1	5	3	3	2	3	3	3	68
44	X.44	T0	3	2	3	3	2	2	5	4	2	4	3	3	3	2	3	1	4	3	3	2	3	2	4	66
44	X.44	T1	3	2	3	3	3	2	4	5	2	4	4	3	3	2	3	1	4	3	3	2	3	3	3	68
44	X.44	T2	3	3	2	2	4	1	4	4	2	3	3	3	3	2	4	2	3	3	3	4	2	3	3	66
44	X.44	T3	3	3	1	2	5	2	4	4	1	4	3	3	4	2	5	3	4	3	3	2	2	3	3	69
45	X.45	T0	3	4	4	5	3	3	3	3	4	3	3	3	3	4	5	3	3	3	4	3	1	3	3	76
45	X.45	T1	3	3	3	2	4	3	3	2	3	4	3	3	3	2	4	2	3	4	4	2	2	3	3	68
45	X.45	T2	2	2	3	3	3	3	4	4	2	5	3	4	3	2	3	2	3	4	3	2	2	3	2	67
45	X.45	T3	2	3	3	3	4	2	4	4	2	5	3	4	3	2	4	3	4	3	3	3	2	3	2	71
46	X.46	T0	4	2	3	3	3	3	3	4	3	3	3	3	2	4	4	1	3	3	5	3	3	3	3	71
46	X.46	T1	3	3	4	5	3	3	4	5	3	3	2	4	3	3	5	2	3	3	5	2	2	3	3	76
46	X.46	T2	4	3	3	4	4	3	3	4	4	3	3	3	4	3	5	2	3	4	5	1	3	4	4	79
46	X.46	T3	3	3	4	3	3	3	4	4	3	3	2	3	3	3	4	2	3	3	5	2	2	4	4	73
47	X.47	T0	3	2	5	4	3	5	1	3	3	3	2	2	2	5	5	1	2	1	5	4	1	5	4	71
47	X.47	T1	3	3	5	5	4	4	2	3	4	2	2	3	1	4	4	2	2	2	5	3	1	5	5	74
47	X.47	T2	4	3	5	5	4	4	2	3	4	3	2	3	2	4	5	2	2	2	5	4	2	3	5	78
47	X.47	T3	3	2	5	4	4	4	2	4	2	4	2	3	3	4	5	2	2	3	4	4	2	3	4	75
48	X.48	T0	4	3	5	5	3	4	1	4	3	3	3	3	2	4	4	2	1	1	4	4	2	4	5	74
48	X.48	T1	4	2	5	4	3	3	2	4	2	3	2	3	3	4	5	1	1	2	5	4	1	3	5	71
48	X.48	T2	5	3	4	5	3	4	2	3	3	3	2	3	3	4	4	1	2	1	4	4	2	4	4	73
48	X.48	T3	4	3	5	5	3	4	1	3	4	3	2	3	3	4	5	2	2	2	4	4	1	3	4	74
49	X.49	T0	2	4	2	3	4	3	3	5	1	4	3	1	3	1	3	3	5	5	2	3	5	3	2	70
49	X.49	T1	2	4	2	3	4	3	4	5	2	4	3	1	3	1	3	3	5	5	2	3	4	3	2	71
49	X.49	T2	2	4	2	3	3	3	4	5	2	4	3	1	3	1	3	3	5	5	1	3	5	3	2	70
49	X.49	T3	3	2	3	3	3	2	5	5	1	4	4	3	3	1	3	1	5	3	3	2	3	3	3	68
50	X.50	T0	3	2	3	3	2	2	5	4	2	4	3	3	3	2	3	1	4	3	3	2	3	2	4	66
50	X.50	T1	3	2	3	3	3	2	4	5	2	4	4	3	3	2	3	1	4	3	3	2	3	3	3	68
50	X.50	T2	3	3	2	2	4	1	4	4	2	3	3	3	3	2	4	2	3	3	3	4	2	3	3	66
50	X.50	T3	3	3	1	2	5	2	4	4	1	4	3	3	4	2	5	3	4	3	3	2	2	3	3	69
